# Supplementary material for: Increasing extracellular H2O2 produces a bi-phasic response in intracellular H2O2, with peroxiredoxin hyperoxidation only triggered once the cellular H2O2-buffering capacity is overwhelmed
Source: Free Radic Biol Med. 2016 Jun;95:333–48. doi: 10.1016/j.freeradbiomed.2016.02.035 (PMC4891068; doi:10.1016/j.freeradbiomed.2016.02.035)
Supplement: Supplementary file 2 — Supplementary material [file mmc2.zip]

Archive with 1 entries (1 files):
- Tpx1 Oxidation Model FRBM.cps
