# Supplementary material for: Increasing extracellular H2O2 produces a bi-phasic response in intracellular H2O2, with peroxiredoxin hyperoxidation only triggered once the cellular H2O2-buffering capacity is overwhelmed
Source: Free Radic Biol Med. 2016 Jun;95:333–48. doi: 10.1016/j.freeradbiomed.2016.02.035 (PMC4891068; doi:10.1016/j.freeradbiomed.2016.02.035)
Supplement: Supplementary file 2 — Supplementary material [file mmc2.zip › Tpx1 Oxidation Model FRBM.cps]

<?xml version="1.0" encoding="UTF-8"?>
<!-- generated with COPASI 4.14 (Build 89) (http://www.copasi.org) at 2015-08-19 19:56:05 UTC -->
<?oxygen RNGSchema="http://www.copasi.org/static/schema/CopasiML.rng" type="xml"?>
<COPASI xmlns="http://www.copasi.org/static/schema" versionMajor="4" versionMinor="14" versionDevel="89" copasiSourcesModified="0">
  <ListOfFunctions>
    <Function key="Function_6" name="Constant flux (irreversible)" type="PreDefined" reversible="false">
      <MiriamAnnotation>
<rdf:RDF xmlns:dcterms="http://purl.org/dc/terms/" xmlns:rdf="http://www.w3.org/1999/02/22-rdf-syntax-ns#">
  <rdf:Description rdf:about="#Function_6">
    <dcterms:created>
      <rdf:Description>
        <dcterms:W3CDTF>2014-02-21T13:38:13Z</dcterms:W3CDTF>
      </rdf:Description>
    </dcterms:created>
  </rdf:Description>
</rdf:RDF>
      </MiriamAnnotation>
      <Expression>
        v
      </Expression>
      <ListOfParameterDescriptions>
        <ParameterDescription key="FunctionParameter_49" name="v" order="0" role="constant"/>
      </ListOfParameterDescriptions>
    </Function>
    <Function key="Function_8" name="Henri-Michaelis-Menten (irreversible)" type="PreDefined" reversible="false">
      <MiriamAnnotation>
<rdf:RDF xmlns:dcterms="http://purl.org/dc/terms/" xmlns:rdf="http://www.w3.org/1999/02/22-rdf-syntax-ns#">
  <rdf:Description rdf:about="#Function_8">
    <dcterms:created>
      <rdf:Description>
        <dcterms:W3CDTF>2014-02-21T19:27:35Z</dcterms:W3CDTF>
      </rdf:Description>
    </dcterms:created>
  </rdf:Description>
</rdf:RDF>
      </MiriamAnnotation>
      <Expression>
        V*substrate/(Km+substrate)
      </Expression>
      <ListOfParameterDescriptions>
        <ParameterDescription key="FunctionParameter_41" name="substrate" order="0" role="substrate"/>
        <ParameterDescription key="FunctionParameter_30" name="Km" order="1" role="constant"/>
        <ParameterDescription key="FunctionParameter_45" name="V" order="2" role="constant"/>
      </ListOfParameterDescriptions>
    </Function>
    <Function key="Function_13" name="Mass action (irreversible)" type="MassAction" reversible="false">
      <MiriamAnnotation>
<rdf:RDF xmlns:CopasiMT="http://www.copasi.org/RDF/MiriamTerms#" xmlns:dcterms="http://purl.org/dc/terms/" xmlns:rdf="http://www.w3.org/1999/02/22-rdf-syntax-ns#">
  <rdf:Description rdf:about="#Function_13">
    <dcterms:created>
      <rdf:Description>
        <dcterms:W3CDTF>2013-10-08T23:18:29Z</dcterms:W3CDTF>
      </rdf:Description>
    </dcterms:created>
    <CopasiMT:is rdf:resource="urn:miriam:obo.sbo:SBO:0000041" />
  </rdf:Description>
</rdf:RDF>
      </MiriamAnnotation>
      <Comment>
        <b xmlns="http://www.w3.org/1999/xhtml">
mass action rate law for first order irreversible reactions
</b>
<p>
Reaction scheme where the products are created from the reactants and the change of a product quantity is proportional to the product of reactant activities. The reaction scheme does not include any reverse process that creates the reactants from the products. The change of a product quantity is proportional to the quantity of one reactant.
</p>
      </Comment>
      <Expression>
        k1*PRODUCT&lt;substrate_i&gt;
      </Expression>
      <ListOfParameterDescriptions>
        <ParameterDescription key="FunctionParameter_81" name="k1" order="0" role="constant"/>
        <ParameterDescription key="FunctionParameter_79" name="substrate" order="1" role="substrate"/>
      </ListOfParameterDescriptions>
    </Function>
    <Function key="Function_40" name="H2O2 efflux" type="UserDefined" reversible="unspecified">
      <MiriamAnnotation>
<rdf:RDF xmlns:dcterms="http://purl.org/dc/terms/" xmlns:rdf="http://www.w3.org/1999/02/22-rdf-syntax-ns#">
  <rdf:Description rdf:about="#Function_40">
    <dcterms:created>
      <rdf:Description>
        <dcterms:W3CDTF>2013-10-22T22:21:51Z</dcterms:W3CDTF>
      </rdf:Description>
    </dcterms:created>
  </rdf:Description>
</rdf:RDF>
      </MiriamAnnotation>
      <Expression>
        k_ros_perm * (Media/intracellular) * H2O2intra * intracellular
      </Expression>
      <ListOfParameterDescriptions>
        <ParameterDescription key="FunctionParameter_264" name="k_ros_perm" order="0" role="constant"/>
        <ParameterDescription key="FunctionParameter_254" name="Media" order="1" role="volume"/>
        <ParameterDescription key="FunctionParameter_258" name="intracellular" order="2" role="volume"/>
        <ParameterDescription key="FunctionParameter_266" name="H2O2intra" order="3" role="substrate"/>
      </ListOfParameterDescriptions>
    </Function>
    <Function key="Function_41" name="H2O2 influx" type="UserDefined" reversible="unspecified">
      <MiriamAnnotation>
<rdf:RDF xmlns:dcterms="http://purl.org/dc/terms/" xmlns:rdf="http://www.w3.org/1999/02/22-rdf-syntax-ns#">
  <rdf:Description rdf:about="#Function_41">
    <dcterms:created>
      <rdf:Description>
        <dcterms:W3CDTF>2013-10-23T20:54:46Z</dcterms:W3CDTF>
      </rdf:Description>
    </dcterms:created>
  </rdf:Description>
</rdf:RDF>
      </MiriamAnnotation>
      <Expression>
        k_ros_perm * H2O2media * Media
      </Expression>
      <ListOfParameterDescriptions>
        <ParameterDescription key="FunctionParameter_267" name="k_ros_perm" order="0" role="constant"/>
        <ParameterDescription key="FunctionParameter_246" name="H2O2media" order="1" role="substrate"/>
        <ParameterDescription key="FunctionParameter_268" name="Media" order="2" role="volume"/>
      </ListOfParameterDescriptions>
    </Function>
    <Function key="Function_42" name="Rate law for inactivation" type="UserDefined" reversible="unspecified">
      <MiriamAnnotation>
<rdf:RDF xmlns:dcterms="http://purl.org/dc/terms/" xmlns:rdf="http://www.w3.org/1999/02/22-rdf-syntax-ns#">
  <rdf:Description rdf:about="#Function_42">
    <dcterms:created>
      <rdf:Description>
        <dcterms:W3CDTF>2014-01-31T14:19:51Z</dcterms:W3CDTF>
      </rdf:Description>
    </dcterms:created>
  </rdf:Description>
</rdf:RDF>
      </MiriamAnnotation>
      <Expression>
        k1 * Iinact * Tpx1SOH * H2O2
      </Expression>
      <ListOfParameterDescriptions>
        <ParameterDescription key="FunctionParameter_269" name="k1" order="0" role="constant"/>
        <ParameterDescription key="FunctionParameter_265" name="Iinact" order="1" role="constant"/>
        <ParameterDescription key="FunctionParameter_271" name="Tpx1SOH" order="2" role="substrate"/>
        <ParameterDescription key="FunctionParameter_273" name="H2O2" order="3" role="substrate"/>
      </ListOfParameterDescriptions>
    </Function>
  </ListOfFunctions>
  <Model key="Model_3" name="NoName" simulationType="time" timeUnit="s" volumeUnit="l" areaUnit="m²" lengthUnit="m" quantityUnit="µmol" type="deterministic" avogadroConstant="6.02214179e+023">
    <MiriamAnnotation>
<rdf:RDF
   xmlns:dcterms="http://purl.org/dc/terms/"
   xmlns:rdf="http://www.w3.org/1999/02/22-rdf-syntax-ns#">
  <rdf:Description rdf:about="#Model_3">
    <dcterms:created>
      <rdf:Description>
        <dcterms:W3CDTF>2012-06-15T16:19:24Z</dcterms:W3CDTF>
      </rdf:Description>
    </dcterms:created>
  </rdf:Description>
</rdf:RDF>

    </MiriamAnnotation>
    <ListOfCompartments>
      <Compartment key="Compartment_1" name="Intracellular" simulationType="fixed" dimensionality="3">
        <MiriamAnnotation>
<rdf:RDF
   xmlns:dcterms="http://purl.org/dc/terms/"
   xmlns:rdf="http://www.w3.org/1999/02/22-rdf-syntax-ns#">
  <rdf:Description rdf:about="#Compartment_1">
    <dcterms:created>
      <rdf:Description>
        <dcterms:W3CDTF>2012-06-18T16:34:38Z</dcterms:W3CDTF>
      </rdf:Description>
    </dcterms:created>
  </rdf:Description>
</rdf:RDF>

        </MiriamAnnotation>
      </Compartment>
      <Compartment key="Compartment_3" name="Media" simulationType="fixed" dimensionality="3">
        <MiriamAnnotation>
<rdf:RDF
   xmlns:dcterms="http://purl.org/dc/terms/"
   xmlns:rdf="http://www.w3.org/1999/02/22-rdf-syntax-ns#">
  <rdf:Description rdf:about="#Compartment_3">
    <dcterms:created>
      <rdf:Description>
        <dcterms:W3CDTF>2013-10-22T22:25:21Z</dcterms:W3CDTF>
      </rdf:Description>
    </dcterms:created>
  </rdf:Description>
</rdf:RDF>

        </MiriamAnnotation>
      </Compartment>
    </ListOfCompartments>
    <ListOfMetabolites>
      <Metabolite key="Metabolite_1" name="Trx1-ox" simulationType="reactions" compartment="Compartment_1">
        <MiriamAnnotation>
<rdf:RDF
   xmlns:dcterms="http://purl.org/dc/terms/"
   xmlns:rdf="http://www.w3.org/1999/02/22-rdf-syntax-ns#">
  <rdf:Description rdf:about="#Metabolite_1">
    <dcterms:created>
      <rdf:Description>
        <dcterms:W3CDTF>2012-06-21T16:04:21Z</dcterms:W3CDTF>
      </rdf:Description>
    </dcterms:created>
  </rdf:Description>
</rdf:RDF>

        </MiriamAnnotation>
      </Metabolite>
      <Metabolite key="Metabolite_3" name="Trx1-red" simulationType="reactions" compartment="Compartment_1">
        <MiriamAnnotation>
<rdf:RDF
   xmlns:dcterms="http://purl.org/dc/terms/"
   xmlns:rdf="http://www.w3.org/1999/02/22-rdf-syntax-ns#">
  <rdf:Description rdf:about="#Metabolite_3">
    <dcterms:created>
      <rdf:Description>
        <dcterms:W3CDTF>2012-06-21T16:04:25Z</dcterms:W3CDTF>
      </rdf:Description>
    </dcterms:created>
  </rdf:Description>
</rdf:RDF>

        </MiriamAnnotation>
      </Metabolite>
      <Metabolite key="Metabolite_5" name="Tpx1-SH" simulationType="reactions" compartment="Compartment_1">
        <MiriamAnnotation>
<rdf:RDF
   xmlns:dcterms="http://purl.org/dc/terms/"
   xmlns:rdf="http://www.w3.org/1999/02/22-rdf-syntax-ns#">
  <rdf:Description rdf:about="#Metabolite_5">
    <dcterms:created>
      <rdf:Description>
        <dcterms:W3CDTF>2013-04-05T17:11:40Z</dcterms:W3CDTF>
      </rdf:Description>
    </dcterms:created>
  </rdf:Description>
</rdf:RDF>

        </MiriamAnnotation>
      </Metabolite>
      <Metabolite key="Metabolite_7" name="Tpx1-ox#1" simulationType="reactions" compartment="Compartment_1">
        <MiriamAnnotation>
<rdf:RDF
   xmlns:dcterms="http://purl.org/dc/terms/"
   xmlns:rdf="http://www.w3.org/1999/02/22-rdf-syntax-ns#">
  <rdf:Description rdf:about="#Metabolite_7">
    <dcterms:created>
      <rdf:Description>
        <dcterms:W3CDTF>2013-04-05T17:16:41Z</dcterms:W3CDTF>
      </rdf:Description>
    </dcterms:created>
  </rdf:Description>
</rdf:RDF>

        </MiriamAnnotation>
      </Metabolite>
      <Metabolite key="Metabolite_9" name="Tpx1-ox#2" simulationType="reactions" compartment="Compartment_1">
        <MiriamAnnotation>
<rdf:RDF
   xmlns:dcterms="http://purl.org/dc/terms/"
   xmlns:rdf="http://www.w3.org/1999/02/22-rdf-syntax-ns#">
  <rdf:Description rdf:about="#Metabolite_9">
    <dcterms:created>
      <rdf:Description>
        <dcterms:W3CDTF>2013-04-05T17:16:44Z</dcterms:W3CDTF>
      </rdf:Description>
    </dcterms:created>
  </rdf:Description>
</rdf:RDF>

        </MiriamAnnotation>
      </Metabolite>
      <Metabolite key="Metabolite_11" name="Tpx1-ox:SOH" simulationType="reactions" compartment="Compartment_1">
        <MiriamAnnotation>
<rdf:RDF
   xmlns:dcterms="http://purl.org/dc/terms/"
   xmlns:rdf="http://www.w3.org/1999/02/22-rdf-syntax-ns#">
  <rdf:Description rdf:about="#Metabolite_11">
    <dcterms:created>
      <rdf:Description>
        <dcterms:W3CDTF>2013-04-08T21:20:49Z</dcterms:W3CDTF>
      </rdf:Description>
    </dcterms:created>
  </rdf:Description>
</rdf:RDF>

        </MiriamAnnotation>
      </Metabolite>
      <Metabolite key="Metabolite_13" name="Tpx1-SOH" simulationType="reactions" compartment="Compartment_1">
        <MiriamAnnotation>
<rdf:RDF xmlns:dcterms="http://purl.org/dc/terms/" xmlns:rdf="http://www.w3.org/1999/02/22-rdf-syntax-ns#">
  <rdf:Description rdf:about="#Metabolite_13">
    <dcterms:created>
      <rdf:Description>
        <dcterms:W3CDTF>2013-10-08T22:58:30Z</dcterms:W3CDTF>
      </rdf:Description>
    </dcterms:created>
  </rdf:Description>
</rdf:RDF>
        </MiriamAnnotation>
      </Metabolite>
      <Metabolite key="Metabolite_15" name="Tpx1-ox:SOOH" simulationType="reactions" compartment="Compartment_1">
        <MiriamAnnotation>
<rdf:RDF
   xmlns:dcterms="http://purl.org/dc/terms/"
   xmlns:rdf="http://www.w3.org/1999/02/22-rdf-syntax-ns#">
  <rdf:Description rdf:about="#Metabolite_15">
    <dcterms:created>
      <rdf:Description>
        <dcterms:W3CDTF>2013-10-08T22:58:28Z</dcterms:W3CDTF>
      </rdf:Description>
    </dcterms:created>
  </rdf:Description>
</rdf:RDF>

        </MiriamAnnotation>
      </Metabolite>
      <Metabolite key="Metabolite_17" name="Tpx1-SOOH" simulationType="reactions" compartment="Compartment_1">
        <MiriamAnnotation>
<rdf:RDF
   xmlns:dcterms="http://purl.org/dc/terms/"
   xmlns:rdf="http://www.w3.org/1999/02/22-rdf-syntax-ns#">
  <rdf:Description rdf:about="#Metabolite_17">
    <dcterms:created>
      <rdf:Description>
        <dcterms:W3CDTF>2013-10-08T22:58:30Z</dcterms:W3CDTF>
      </rdf:Description>
    </dcterms:created>
  </rdf:Description>
</rdf:RDF>

        </MiriamAnnotation>
      </Metabolite>
      <Metabolite key="Metabolite_19" name="H2O2(int)" simulationType="reactions" compartment="Compartment_1">
        <MiriamAnnotation>
<rdf:RDF
   xmlns:dcterms="http://purl.org/dc/terms/"
   xmlns:rdf="http://www.w3.org/1999/02/22-rdf-syntax-ns#">
  <rdf:Description rdf:about="#Metabolite_19">
    <dcterms:created>
      <rdf:Description>
        <dcterms:W3CDTF>2013-10-22T22:26:59Z</dcterms:W3CDTF>
      </rdf:Description>
    </dcterms:created>
  </rdf:Description>
</rdf:RDF>

        </MiriamAnnotation>
      </Metabolite>
      <Metabolite key="Metabolite_21" name="H2O2(ex)" simulationType="reactions" compartment="Compartment_3">
        <MiriamAnnotation>
<rdf:RDF
   xmlns:dcterms="http://purl.org/dc/terms/"
   xmlns:rdf="http://www.w3.org/1999/02/22-rdf-syntax-ns#">
  <rdf:Description rdf:about="#Metabolite_21">
    <dcterms:created>
      <rdf:Description>
        <dcterms:W3CDTF>2013-10-22T22:26:59Z</dcterms:W3CDTF>
      </rdf:Description>
    </dcterms:created>
  </rdf:Description>
</rdf:RDF>

        </MiriamAnnotation>
      </Metabolite>
    </ListOfMetabolites>
    <ListOfModelValues>
      <ModelValue key="ModelValue_0" name="1 Global Cysteine Oxidation" simulationType="fixed">
        <MiriamAnnotation>
<rdf:RDF xmlns:dcterms="http://purl.org/dc/terms/" xmlns:rdf="http://www.w3.org/1999/02/22-rdf-syntax-ns#">
  <rdf:Description rdf:about="#ModelValue_0">
    <dcterms:created>
      <rdf:Description>
        <dcterms:W3CDTF>2014-01-13T22:13:09Z</dcterms:W3CDTF>
      </rdf:Description>
    </dcterms:created>
  </rdf:Description>
</rdf:RDF>
        </MiriamAnnotation>
      </ModelValue>
      <ModelValue key="ModelValue_1" name="4 k_ros_perm" simulationType="fixed">
        <MiriamAnnotation>
<rdf:RDF xmlns:dcterms="http://purl.org/dc/terms/" xmlns:rdf="http://www.w3.org/1999/02/22-rdf-syntax-ns#">
  <rdf:Description rdf:about="#ModelValue_1">
    <dcterms:created>
      <rdf:Description>
        <dcterms:W3CDTF>2013-10-22T22:27:33Z</dcterms:W3CDTF>
      </rdf:Description>
    </dcterms:created>
  </rdf:Description>
</rdf:RDF>
        </MiriamAnnotation>
      </ModelValue>
      <ModelValue key="ModelValue_2" name="I inact" simulationType="fixed">
        <MiriamAnnotation>
<rdf:RDF xmlns:dcterms="http://purl.org/dc/terms/" xmlns:rdf="http://www.w3.org/1999/02/22-rdf-syntax-ns#">
  <rdf:Description rdf:about="#ModelValue_2">
    <dcterms:created>
      <rdf:Description>
        <dcterms:W3CDTF>2014-01-31T14:19:18Z</dcterms:W3CDTF>
      </rdf:Description>
    </dcterms:created>
  </rdf:Description>
</rdf:RDF>
        </MiriamAnnotation>
      </ModelValue>
      <ModelValue key="ModelValue_3" name="2 Global Disulphide formation" simulationType="fixed">
        <MiriamAnnotation>
<rdf:RDF xmlns:dcterms="http://purl.org/dc/terms/" xmlns:rdf="http://www.w3.org/1999/02/22-rdf-syntax-ns#">
  <rdf:Description rdf:about="#ModelValue_3">
    <dcterms:created>
      <rdf:Description>
        <dcterms:W3CDTF>2014-01-31T22:25:56Z</dcterms:W3CDTF>
      </rdf:Description>
    </dcterms:created>
  </rdf:Description>
</rdf:RDF>
        </MiriamAnnotation>
      </ModelValue>
      <ModelValue key="ModelValue_4" name="Trr1 kcat/Km" simulationType="fixed">
        <MiriamAnnotation>
<rdf:RDF xmlns:dcterms="http://purl.org/dc/terms/" xmlns:rdf="http://www.w3.org/1999/02/22-rdf-syntax-ns#">
  <rdf:Description rdf:about="#ModelValue_4">
    <dcterms:created>
      <rdf:Description>
        <dcterms:W3CDTF>2014-08-01T11:07:23Z</dcterms:W3CDTF>
      </rdf:Description>
    </dcterms:created>
  </rdf:Description>
</rdf:RDF>
        </MiriamAnnotation>
      </ModelValue>
    </ListOfModelValues>
    <ListOfReactions>
      <Reaction key="Reaction_0" name="Trx1 re001 (Tpx1-ox#1 reduction)" reversible="false" fast="false">
        <MiriamAnnotation>
<rdf:RDF
   xmlns:dcterms="http://purl.org/dc/terms/"
   xmlns:rdf="http://www.w3.org/1999/02/22-rdf-syntax-ns#">
  <rdf:Description rdf:about="#Reaction_0">
    <dcterms:created>
      <rdf:Description>
        <dcterms:W3CDTF>2012-06-15T16:34:25Z</dcterms:W3CDTF>
      </rdf:Description>
    </dcterms:created>
  </rdf:Description>
</rdf:RDF>

        </MiriamAnnotation>
        <ListOfSubstrates>
          <Substrate metabolite="Metabolite_7" stoichiometry="1"/>
          <Substrate metabolite="Metabolite_3" stoichiometry="1"/>
        </ListOfSubstrates>
        <ListOfProducts>
          <Product metabolite="Metabolite_5" stoichiometry="2"/>
          <Product metabolite="Metabolite_1" stoichiometry="1"/>
        </ListOfProducts>
        <ListOfModifiers>
          <Modifier metabolite="Metabolite_3" stoichiometry="1"/>
        </ListOfModifiers>
        <ListOfConstants>
          <Constant key="Parameter_4395" name="k1" value="0.189972"/>
        </ListOfConstants>
        <KineticLaw function="Function_13">
          <ListOfCallParameters>
            <CallParameter functionParameter="FunctionParameter_81">
              <SourceParameter reference="Parameter_4395"/>
            </CallParameter>
            <CallParameter functionParameter="FunctionParameter_79">
              <SourceParameter reference="Metabolite_7"/>
              <SourceParameter reference="Metabolite_3"/>
            </CallParameter>
          </ListOfCallParameters>
        </KineticLaw>
      </Reaction>
      <Reaction key="Reaction_1" name="Tpx1 re003 (Disulphide formation#2)" reversible="false" fast="false">
        <MiriamAnnotation>
<rdf:RDF
   xmlns:dcterms="http://purl.org/dc/terms/"
   xmlns:rdf="http://www.w3.org/1999/02/22-rdf-syntax-ns#">
  <rdf:Description rdf:about="#Reaction_1">
    <dcterms:created>
      <rdf:Description>
        <dcterms:W3CDTF>2013-04-05T17:17:15Z</dcterms:W3CDTF>
      </rdf:Description>
    </dcterms:created>
  </rdf:Description>
</rdf:RDF>

        </MiriamAnnotation>
        <ListOfSubstrates>
          <Substrate metabolite="Metabolite_13" stoichiometry="2"/>
        </ListOfSubstrates>
        <ListOfProducts>
          <Product metabolite="Metabolite_11" stoichiometry="1"/>
        </ListOfProducts>
        <ListOfConstants>
          <Constant key="Parameter_4394" name="k1" value="1.00756"/>
        </ListOfConstants>
        <KineticLaw function="Function_13">
          <ListOfCallParameters>
            <CallParameter functionParameter="FunctionParameter_81">
              <SourceParameter reference="ModelValue_3"/>
            </CallParameter>
            <CallParameter functionParameter="FunctionParameter_79">
              <SourceParameter reference="Metabolite_13"/>
              <SourceParameter reference="Metabolite_13"/>
            </CallParameter>
          </ListOfCallParameters>
        </KineticLaw>
      </Reaction>
      <Reaction key="Reaction_2" name="Trx1 re002 (Tpx1-ox#2 reduction)" reversible="false" fast="false">
        <MiriamAnnotation>
<rdf:RDF
   xmlns:dcterms="http://purl.org/dc/terms/"
   xmlns:rdf="http://www.w3.org/1999/02/22-rdf-syntax-ns#">
  <rdf:Description rdf:about="#Reaction_2">
    <dcterms:created>
      <rdf:Description>
        <dcterms:W3CDTF>2013-04-05T17:17:12Z</dcterms:W3CDTF>
      </rdf:Description>
    </dcterms:created>
  </rdf:Description>
</rdf:RDF>

        </MiriamAnnotation>
        <ListOfSubstrates>
          <Substrate metabolite="Metabolite_9" stoichiometry="1"/>
          <Substrate metabolite="Metabolite_3" stoichiometry="1"/>
        </ListOfSubstrates>
        <ListOfProducts>
          <Product metabolite="Metabolite_7" stoichiometry="1"/>
          <Product metabolite="Metabolite_1" stoichiometry="1"/>
        </ListOfProducts>
        <ListOfModifiers>
          <Modifier metabolite="Metabolite_3" stoichiometry="1"/>
        </ListOfModifiers>
        <ListOfConstants>
          <Constant key="Parameter_4393" name="k1" value="0.142828"/>
        </ListOfConstants>
        <KineticLaw function="Function_13">
          <ListOfCallParameters>
            <CallParameter functionParameter="FunctionParameter_81">
              <SourceParameter reference="Parameter_4393"/>
            </CallParameter>
            <CallParameter functionParameter="FunctionParameter_79">
              <SourceParameter reference="Metabolite_9"/>
              <SourceParameter reference="Metabolite_3"/>
            </CallParameter>
          </ListOfCallParameters>
        </KineticLaw>
      </Reaction>
      <Reaction key="Reaction_3" name="Tpx1 re004 (Disulphide formation#3)" reversible="false" fast="false">
        <MiriamAnnotation>
<rdf:RDF
   xmlns:dcterms="http://purl.org/dc/terms/"
   xmlns:rdf="http://www.w3.org/1999/02/22-rdf-syntax-ns#">
  <rdf:Description rdf:about="#Reaction_3">
    <dcterms:created>
      <rdf:Description>
        <dcterms:W3CDTF>2013-04-08T21:15:42Z</dcterms:W3CDTF>
      </rdf:Description>
    </dcterms:created>
  </rdf:Description>
</rdf:RDF>

        </MiriamAnnotation>
        <ListOfSubstrates>
          <Substrate metabolite="Metabolite_11" stoichiometry="1"/>
        </ListOfSubstrates>
        <ListOfProducts>
          <Product metabolite="Metabolite_9" stoichiometry="1"/>
        </ListOfProducts>
        <ListOfConstants>
          <Constant key="Parameter_4392" name="k1" value="3.43491"/>
        </ListOfConstants>
        <KineticLaw function="Function_13">
          <ListOfCallParameters>
            <CallParameter functionParameter="FunctionParameter_81">
              <SourceParameter reference="Parameter_4392"/>
            </CallParameter>
            <CallParameter functionParameter="FunctionParameter_79">
              <SourceParameter reference="Metabolite_11"/>
            </CallParameter>
          </ListOfCallParameters>
        </KineticLaw>
      </Reaction>
      <Reaction key="Reaction_4" name="Trx1 re003 (Tpx1-ox:SOOH reduction)" reversible="false" fast="false">
        <MiriamAnnotation>
<rdf:RDF
   xmlns:dcterms="http://purl.org/dc/terms/"
   xmlns:rdf="http://www.w3.org/1999/02/22-rdf-syntax-ns#">
  <rdf:Description rdf:about="#Reaction_4">
    <dcterms:created>
      <rdf:Description>
        <dcterms:W3CDTF>2013-04-09T17:20:35Z</dcterms:W3CDTF>
      </rdf:Description>
    </dcterms:created>
  </rdf:Description>
</rdf:RDF>

        </MiriamAnnotation>
        <ListOfSubstrates>
          <Substrate metabolite="Metabolite_15" stoichiometry="1"/>
          <Substrate metabolite="Metabolite_3" stoichiometry="1"/>
        </ListOfSubstrates>
        <ListOfProducts>
          <Product metabolite="Metabolite_17" stoichiometry="1"/>
          <Product metabolite="Metabolite_5" stoichiometry="1"/>
          <Product metabolite="Metabolite_1" stoichiometry="1"/>
        </ListOfProducts>
        <ListOfModifiers>
          <Modifier metabolite="Metabolite_3" stoichiometry="1"/>
        </ListOfModifiers>
        <ListOfConstants>
          <Constant key="Parameter_4391" name="k1" value="0.0294203"/>
        </ListOfConstants>
        <KineticLaw function="Function_13">
          <ListOfCallParameters>
            <CallParameter functionParameter="FunctionParameter_81">
              <SourceParameter reference="Parameter_4391"/>
            </CallParameter>
            <CallParameter functionParameter="FunctionParameter_79">
              <SourceParameter reference="Metabolite_15"/>
              <SourceParameter reference="Metabolite_3"/>
            </CallParameter>
          </ListOfCallParameters>
        </KineticLaw>
      </Reaction>
      <Reaction key="Reaction_5" name="Tpx1 re001 (Cysteine oxidation #1)" reversible="false" fast="false">
        <MiriamAnnotation>
<rdf:RDF
   xmlns:dcterms="http://purl.org/dc/terms/"
   xmlns:rdf="http://www.w3.org/1999/02/22-rdf-syntax-ns#">
  <rdf:Description rdf:about="#Reaction_5">
    <dcterms:created>
      <rdf:Description>
        <dcterms:W3CDTF>2013-10-08T22:59:38Z</dcterms:W3CDTF>
      </rdf:Description>
    </dcterms:created>
  </rdf:Description>
</rdf:RDF>

        </MiriamAnnotation>
        <ListOfSubstrates>
          <Substrate metabolite="Metabolite_5" stoichiometry="1"/>
          <Substrate metabolite="Metabolite_19" stoichiometry="1"/>
        </ListOfSubstrates>
        <ListOfProducts>
          <Product metabolite="Metabolite_13" stoichiometry="1"/>
        </ListOfProducts>
        <ListOfConstants>
          <Constant key="Parameter_4390" name="k1" value="20"/>
        </ListOfConstants>
        <KineticLaw function="Function_13">
          <ListOfCallParameters>
            <CallParameter functionParameter="FunctionParameter_81">
              <SourceParameter reference="ModelValue_0"/>
            </CallParameter>
            <CallParameter functionParameter="FunctionParameter_79">
              <SourceParameter reference="Metabolite_5"/>
              <SourceParameter reference="Metabolite_19"/>
            </CallParameter>
          </ListOfCallParameters>
        </KineticLaw>
      </Reaction>
      <Reaction key="Reaction_6" name="Tpx1 re002 (Disulphide formation#1)" reversible="false" fast="false">
        <MiriamAnnotation>
<rdf:RDF
   xmlns:dcterms="http://purl.org/dc/terms/"
   xmlns:rdf="http://www.w3.org/1999/02/22-rdf-syntax-ns#">
  <rdf:Description rdf:about="#Reaction_6">
    <dcterms:created>
      <rdf:Description>
        <dcterms:W3CDTF>2013-10-08T22:59:46Z</dcterms:W3CDTF>
      </rdf:Description>
    </dcterms:created>
  </rdf:Description>
</rdf:RDF>

        </MiriamAnnotation>
        <ListOfSubstrates>
          <Substrate metabolite="Metabolite_13" stoichiometry="1"/>
          <Substrate metabolite="Metabolite_5" stoichiometry="1"/>
        </ListOfSubstrates>
        <ListOfProducts>
          <Product metabolite="Metabolite_7" stoichiometry="1"/>
        </ListOfProducts>
        <ListOfConstants>
          <Constant key="Parameter_4389" name="k1" value="1.00756"/>
        </ListOfConstants>
        <KineticLaw function="Function_13">
          <ListOfCallParameters>
            <CallParameter functionParameter="FunctionParameter_81">
              <SourceParameter reference="ModelValue_3"/>
            </CallParameter>
            <CallParameter functionParameter="FunctionParameter_79">
              <SourceParameter reference="Metabolite_13"/>
              <SourceParameter reference="Metabolite_5"/>
            </CallParameter>
          </ListOfCallParameters>
        </KineticLaw>
      </Reaction>
      <Reaction key="Reaction_7" name="H2O2 re004 (Peroxide efflux)" reversible="false" fast="false">
        <MiriamAnnotation>
<rdf:RDF
   xmlns:dcterms="http://purl.org/dc/terms/"
   xmlns:rdf="http://www.w3.org/1999/02/22-rdf-syntax-ns#">
  <rdf:Description rdf:about="#Reaction_7">
    <dcterms:created>
      <rdf:Description>
        <dcterms:W3CDTF>2013-10-22T22:21:31Z</dcterms:W3CDTF>
      </rdf:Description>
    </dcterms:created>
  </rdf:Description>
</rdf:RDF>

        </MiriamAnnotation>
        <ListOfSubstrates>
          <Substrate metabolite="Metabolite_19" stoichiometry="1"/>
        </ListOfSubstrates>
        <ListOfProducts>
          <Product metabolite="Metabolite_21" stoichiometry="1"/>
        </ListOfProducts>
        <ListOfConstants>
          <Constant key="Parameter_4388" name="k_ros_perm" value="0.000344146"/>
        </ListOfConstants>
        <KineticLaw function="Function_40">
          <ListOfCallParameters>
            <CallParameter functionParameter="FunctionParameter_264">
              <SourceParameter reference="ModelValue_1"/>
            </CallParameter>
            <CallParameter functionParameter="FunctionParameter_254">
              <SourceParameter reference="Compartment_3"/>
            </CallParameter>
            <CallParameter functionParameter="FunctionParameter_258">
              <SourceParameter reference="Compartment_1"/>
            </CallParameter>
            <CallParameter functionParameter="FunctionParameter_266">
              <SourceParameter reference="Metabolite_19"/>
            </CallParameter>
          </ListOfCallParameters>
        </KineticLaw>
      </Reaction>
      <Reaction key="Reaction_8" name="H2O2 re003 (Peroxide influx)" reversible="false" fast="false">
        <MiriamAnnotation>
<rdf:RDF
   xmlns:dcterms="http://purl.org/dc/terms/"
   xmlns:rdf="http://www.w3.org/1999/02/22-rdf-syntax-ns#">
  <rdf:Description rdf:about="#Reaction_8">
    <dcterms:created>
      <rdf:Description>
        <dcterms:W3CDTF>2013-10-22T22:22:31Z</dcterms:W3CDTF>
      </rdf:Description>
    </dcterms:created>
  </rdf:Description>
</rdf:RDF>

        </MiriamAnnotation>
        <ListOfSubstrates>
          <Substrate metabolite="Metabolite_21" stoichiometry="1"/>
        </ListOfSubstrates>
        <ListOfProducts>
          <Product metabolite="Metabolite_19" stoichiometry="1"/>
        </ListOfProducts>
        <ListOfConstants>
          <Constant key="Parameter_4387" name="k_ros_perm" value="0.000344146"/>
        </ListOfConstants>
        <KineticLaw function="Function_41">
          <ListOfCallParameters>
            <CallParameter functionParameter="FunctionParameter_267">
              <SourceParameter reference="ModelValue_1"/>
            </CallParameter>
            <CallParameter functionParameter="FunctionParameter_246">
              <SourceParameter reference="Metabolite_21"/>
            </CallParameter>
            <CallParameter functionParameter="FunctionParameter_268">
              <SourceParameter reference="Compartment_3"/>
            </CallParameter>
          </ListOfCallParameters>
        </KineticLaw>
      </Reaction>
      <Reaction key="Reaction_9" name="H2O2 re002 (Metabolism by Unknown Peroxidase process)" reversible="false" fast="false">
        <MiriamAnnotation>
<rdf:RDF
   xmlns:dcterms="http://purl.org/dc/terms/"
   xmlns:rdf="http://www.w3.org/1999/02/22-rdf-syntax-ns#">
  <rdf:Description rdf:about="#Reaction_9">
    <dcterms:created>
      <rdf:Description>
        <dcterms:W3CDTF>2013-10-22T22:23:30Z</dcterms:W3CDTF>
      </rdf:Description>
    </dcterms:created>
  </rdf:Description>
</rdf:RDF>

        </MiriamAnnotation>
        <ListOfSubstrates>
          <Substrate metabolite="Metabolite_19" stoichiometry="1"/>
        </ListOfSubstrates>
        <ListOfConstants>
          <Constant key="Parameter_4386" name="Km" value="0.00727013"/>
          <Constant key="Parameter_4385" name="V" value="59.1101"/>
        </ListOfConstants>
        <KineticLaw function="Function_8">
          <ListOfCallParameters>
            <CallParameter functionParameter="FunctionParameter_41">
              <SourceParameter reference="Metabolite_19"/>
            </CallParameter>
            <CallParameter functionParameter="FunctionParameter_30">
              <SourceParameter reference="Parameter_4386"/>
            </CallParameter>
            <CallParameter functionParameter="FunctionParameter_45">
              <SourceParameter reference="Parameter_4385"/>
            </CallParameter>
          </ListOfCallParameters>
        </KineticLaw>
      </Reaction>
      <Reaction key="Reaction_10" name="H2O2 re001 (Basal H2O2 production)" reversible="false" fast="false">
        <MiriamAnnotation>
<rdf:RDF
   xmlns:dcterms="http://purl.org/dc/terms/"
   xmlns:rdf="http://www.w3.org/1999/02/22-rdf-syntax-ns#">
  <rdf:Description rdf:about="#Reaction_10">
    <dcterms:created>
      <rdf:Description>
        <dcterms:W3CDTF>2014-01-31T19:59:36Z</dcterms:W3CDTF>
      </rdf:Description>
    </dcterms:created>
  </rdf:Description>
</rdf:RDF>

        </MiriamAnnotation>
        <ListOfProducts>
          <Product metabolite="Metabolite_19" stoichiometry="1"/>
        </ListOfProducts>
        <ListOfConstants>
          <Constant key="Parameter_4384" name="v" value="5.27874"/>
        </ListOfConstants>
        <KineticLaw function="Function_6">
          <ListOfCallParameters>
            <CallParameter functionParameter="FunctionParameter_49">
              <SourceParameter reference="Parameter_4384"/>
            </CallParameter>
          </ListOfCallParameters>
        </KineticLaw>
      </Reaction>
      <Reaction key="Reaction_11" name="Tpx1 re005 (Fast hyperoxidation)" reversible="false" fast="false">
        <MiriamAnnotation>
<rdf:RDF
   xmlns:dcterms="http://purl.org/dc/terms/"
   xmlns:rdf="http://www.w3.org/1999/02/22-rdf-syntax-ns#">
  <rdf:Description rdf:about="#Reaction_11">
    <dcterms:created>
      <rdf:Description>
        <dcterms:W3CDTF>2014-01-31T22:34:41Z</dcterms:W3CDTF>
      </rdf:Description>
    </dcterms:created>
  </rdf:Description>
</rdf:RDF>

        </MiriamAnnotation>
        <ListOfSubstrates>
          <Substrate metabolite="Metabolite_11" stoichiometry="1"/>
          <Substrate metabolite="Metabolite_19" stoichiometry="1"/>
        </ListOfSubstrates>
        <ListOfProducts>
          <Product metabolite="Metabolite_15" stoichiometry="1"/>
        </ListOfProducts>
        <ListOfConstants>
          <Constant key="Parameter_4383" name="k1" value="0.012"/>
          <Constant key="Parameter_4382" name="Iinact" value="1"/>
        </ListOfConstants>
        <KineticLaw function="Function_42">
          <ListOfCallParameters>
            <CallParameter functionParameter="FunctionParameter_269">
              <SourceParameter reference="Parameter_4383"/>
            </CallParameter>
            <CallParameter functionParameter="FunctionParameter_265">
              <SourceParameter reference="ModelValue_2"/>
            </CallParameter>
            <CallParameter functionParameter="FunctionParameter_271">
              <SourceParameter reference="Metabolite_11"/>
            </CallParameter>
            <CallParameter functionParameter="FunctionParameter_273">
              <SourceParameter reference="Metabolite_19"/>
            </CallParameter>
          </ListOfCallParameters>
        </KineticLaw>
      </Reaction>
      <Reaction key="Reaction_12" name="Trx1ox reduction" reversible="false" fast="false">
        <MiriamAnnotation>
<rdf:RDF
   xmlns:dcterms="http://purl.org/dc/terms/"
   xmlns:rdf="http://www.w3.org/1999/02/22-rdf-syntax-ns#">
  <rdf:Description rdf:about="#Reaction_12">
    <dcterms:created>
      <rdf:Description>
        <dcterms:W3CDTF>2014-02-21T19:47:54Z</dcterms:W3CDTF>
      </rdf:Description>
    </dcterms:created>
  </rdf:Description>
</rdf:RDF>

        </MiriamAnnotation>
        <ListOfSubstrates>
          <Substrate metabolite="Metabolite_1" stoichiometry="1"/>
        </ListOfSubstrates>
        <ListOfProducts>
          <Product metabolite="Metabolite_3" stoichiometry="1"/>
        </ListOfProducts>
        <ListOfConstants>
          <Constant key="Parameter_4381" name="k1" value="33.6"/>
        </ListOfConstants>
        <KineticLaw function="Function_13">
          <ListOfCallParameters>
            <CallParameter functionParameter="FunctionParameter_81">
              <SourceParameter reference="ModelValue_4"/>
            </CallParameter>
            <CallParameter functionParameter="FunctionParameter_79">
              <SourceParameter reference="Metabolite_1"/>
            </CallParameter>
          </ListOfCallParameters>
        </KineticLaw>
      </Reaction>
    </ListOfReactions>
    <ListOfModelParameterSets activeSet="ModelParameterSet_1">
      <ModelParameterSet key="ModelParameterSet_1" name="Initial State">
        <ModelParameterGroup cn="String=Initial Time" type="Group">
          <ModelParameter cn="CN=Root,Model=NoName" value="0" type="Model" simulationType="time"/>
        </ModelParameterGroup>
        <ModelParameterGroup cn="String=Initial Compartment Sizes" type="Group">
          <ModelParameter cn="CN=Root,Model=NoName,Vector=Compartments[Intracellular]" value="5.2e-005" type="Compartment" simulationType="fixed"/>
          <ModelParameter cn="CN=Root,Model=NoName,Vector=Compartments[Media]" value="0.05" type="Compartment" simulationType="fixed"/>
        </ModelParameterGroup>
        <ModelParameterGroup cn="String=Initial Species Values" type="Group">
          <ModelParameter cn="CN=Root,Model=NoName,Vector=Compartments[Intracellular],Vector=Metabolites[Trx1-ox]" value="0" type="Species" simulationType="reactions"/>
          <ModelParameter cn="CN=Root,Model=NoName,Vector=Compartments[Intracellular],Vector=Metabolites[Trx1-red]" value="21920596115600" type="Species" simulationType="reactions"/>
          <ModelParameter cn="CN=Root,Model=NoName,Vector=Compartments[Intracellular],Vector=Metabolites[Tpx1-SH]" value="125260549232000" type="Species" simulationType="reactions"/>
          <ModelParameter cn="CN=Root,Model=NoName,Vector=Compartments[Intracellular],Vector=Metabolites[Tpx1-ox#1]" value="0" type="Species" simulationType="reactions"/>
          <ModelParameter cn="CN=Root,Model=NoName,Vector=Compartments[Intracellular],Vector=Metabolites[Tpx1-ox#2]" value="0" type="Species" simulationType="reactions"/>
          <ModelParameter cn="CN=Root,Model=NoName,Vector=Compartments[Intracellular],Vector=Metabolites[Tpx1-ox:SOH]" value="0" type="Species" simulationType="reactions"/>
          <ModelParameter cn="CN=Root,Model=NoName,Vector=Compartments[Intracellular],Vector=Metabolites[Tpx1-SOH]" value="0" type="Species" simulationType="reactions"/>
          <ModelParameter cn="CN=Root,Model=NoName,Vector=Compartments[Intracellular],Vector=Metabolites[Tpx1-ox:SOOH]" value="0" type="Species" simulationType="reactions"/>
          <ModelParameter cn="CN=Root,Model=NoName,Vector=Compartments[Intracellular],Vector=Metabolites[Tpx1-SOOH]" value="0" type="Species" simulationType="reactions"/>
          <ModelParameter cn="CN=Root,Model=NoName,Vector=Compartments[Intracellular],Vector=Metabolites[H2O2(int)]" value="0" type="Species" simulationType="reactions"/>
          <ModelParameter cn="CN=Root,Model=NoName,Vector=Compartments[Media],Vector=Metabolites[H2O2(ex)]" value="1.5055354475e+019" type="Species" simulationType="reactions"/>
        </ModelParameterGroup>
        <ModelParameterGroup cn="String=Initial Global Quantities" type="Group">
          <ModelParameter cn="CN=Root,Model=NoName,Vector=Values[1 Global Cysteine Oxidation]" value="20" type="ModelValue" simulationType="fixed"/>
          <ModelParameter cn="CN=Root,Model=NoName,Vector=Values[4 k_ros_perm]" value="0.000344145752145769" type="ModelValue" simulationType="fixed"/>
          <ModelParameter cn="CN=Root,Model=NoName,Vector=Values[I inact]" value="1" type="ModelValue" simulationType="fixed"/>
          <ModelParameter cn="CN=Root,Model=NoName,Vector=Values[2 Global Disulphide formation]" value="1.007559331049322" type="ModelValue" simulationType="fixed"/>
          <ModelParameter cn="CN=Root,Model=NoName,Vector=Values[Trr1 kcat/Km]" value="33.6" type="ModelValue" simulationType="fixed"/>
        </ModelParameterGroup>
        <ModelParameterGroup cn="String=Kinetic Parameters" type="Group">
          <ModelParameterGroup cn="CN=Root,Model=NoName,Vector=Reactions[Trx1 re001 (Tpx1-ox#1 reduction)]" type="Reaction">
            <ModelParameter cn="CN=Root,Model=NoName,Vector=Reactions[Trx1 re001 (Tpx1-ox#1 reduction)],ParameterGroup=Parameters,Parameter=k1" value="0.1899720753941574" type="ReactionParameter" simulationType="fixed"/>
          </ModelParameterGroup>
          <ModelParameterGroup cn="CN=Root,Model=NoName,Vector=Reactions[Tpx1 re003 (Disulphide formation#2)]" type="Reaction">
            <ModelParameter cn="CN=Root,Model=NoName,Vector=Reactions[Tpx1 re003 (Disulphide formation#2)],ParameterGroup=Parameters,Parameter=k1" value="1.007559331049322" type="ReactionParameter" simulationType="assignment">
              <InitialExpression>
                &lt;CN=Root,Model=NoName,Vector=Values[2 Global Disulphide formation],Reference=InitialValue&gt;
              </InitialExpression>
            </ModelParameter>
          </ModelParameterGroup>
          <ModelParameterGroup cn="CN=Root,Model=NoName,Vector=Reactions[Trx1 re002 (Tpx1-ox#2 reduction)]" type="Reaction">
            <ModelParameter cn="CN=Root,Model=NoName,Vector=Reactions[Trx1 re002 (Tpx1-ox#2 reduction)],ParameterGroup=Parameters,Parameter=k1" value="0.1428278798434275" type="ReactionParameter" simulationType="fixed"/>
          </ModelParameterGroup>
          <ModelParameterGroup cn="CN=Root,Model=NoName,Vector=Reactions[Tpx1 re004 (Disulphide formation#3)]" type="Reaction">
            <ModelParameter cn="CN=Root,Model=NoName,Vector=Reactions[Tpx1 re004 (Disulphide formation#3)],ParameterGroup=Parameters,Parameter=k1" value="3.434912950317452" type="ReactionParameter" simulationType="fixed"/>
          </ModelParameterGroup>
          <ModelParameterGroup cn="CN=Root,Model=NoName,Vector=Reactions[Trx1 re003 (Tpx1-ox:SOOH reduction)]" type="Reaction">
            <ModelParameter cn="CN=Root,Model=NoName,Vector=Reactions[Trx1 re003 (Tpx1-ox:SOOH reduction)],ParameterGroup=Parameters,Parameter=k1" value="0.02942034531804897" type="ReactionParameter" simulationType="fixed"/>
          </ModelParameterGroup>
          <ModelParameterGroup cn="CN=Root,Model=NoName,Vector=Reactions[Tpx1 re001 (Cysteine oxidation #1)]" type="Reaction">
            <ModelParameter cn="CN=Root,Model=NoName,Vector=Reactions[Tpx1 re001 (Cysteine oxidation #1)],ParameterGroup=Parameters,Parameter=k1" value="20" type="ReactionParameter" simulationType="assignment">
              <InitialExpression>
                &lt;CN=Root,Model=NoName,Vector=Values[1 Global Cysteine Oxidation],Reference=InitialValue&gt;
              </InitialExpression>
            </ModelParameter>
          </ModelParameterGroup>
          <ModelParameterGroup cn="CN=Root,Model=NoName,Vector=Reactions[Tpx1 re002 (Disulphide formation#1)]" type="Reaction">
            <ModelParameter cn="CN=Root,Model=NoName,Vector=Reactions[Tpx1 re002 (Disulphide formation#1)],ParameterGroup=Parameters,Parameter=k1" value="1.007559331049322" type="ReactionParameter" simulationType="assignment">
              <InitialExpression>
                &lt;CN=Root,Model=NoName,Vector=Values[2 Global Disulphide formation],Reference=InitialValue&gt;
              </InitialExpression>
            </ModelParameter>
          </ModelParameterGroup>
          <ModelParameterGroup cn="CN=Root,Model=NoName,Vector=Reactions[H2O2 re004 (Peroxide efflux)]" type="Reaction">
            <ModelParameter cn="CN=Root,Model=NoName,Vector=Reactions[H2O2 re004 (Peroxide efflux)],ParameterGroup=Parameters,Parameter=k_ros_perm" value="0.000344145752145769" type="ReactionParameter" simulationType="assignment">
              <InitialExpression>
                &lt;CN=Root,Model=NoName,Vector=Values[4 k_ros_perm],Reference=InitialValue&gt;
              </InitialExpression>
            </ModelParameter>
          </ModelParameterGroup>
          <ModelParameterGroup cn="CN=Root,Model=NoName,Vector=Reactions[H2O2 re003 (Peroxide influx)]" type="Reaction">
            <ModelParameter cn="CN=Root,Model=NoName,Vector=Reactions[H2O2 re003 (Peroxide influx)],ParameterGroup=Parameters,Parameter=k_ros_perm" value="0.000344145752145769" type="ReactionParameter" simulationType="assignment">
              <InitialExpression>
                &lt;CN=Root,Model=NoName,Vector=Values[4 k_ros_perm],Reference=InitialValue&gt;
              </InitialExpression>
            </ModelParameter>
          </ModelParameterGroup>
          <ModelParameterGroup cn="CN=Root,Model=NoName,Vector=Reactions[H2O2 re002 (Metabolism by Unknown Peroxidase process)]" type="Reaction">
            <ModelParameter cn="CN=Root,Model=NoName,Vector=Reactions[H2O2 re002 (Metabolism by Unknown Peroxidase process)],ParameterGroup=Parameters,Parameter=Km" value="0.007270131320594515" type="ReactionParameter" simulationType="fixed"/>
            <ModelParameter cn="CN=Root,Model=NoName,Vector=Reactions[H2O2 re002 (Metabolism by Unknown Peroxidase process)],ParameterGroup=Parameters,Parameter=V" value="59.11012869890374" type="ReactionParameter" simulationType="fixed"/>
          </ModelParameterGroup>
          <ModelParameterGroup cn="CN=Root,Model=NoName,Vector=Reactions[H2O2 re001 (Basal H2O2 production)]" type="Reaction">
            <ModelParameter cn="CN=Root,Model=NoName,Vector=Reactions[H2O2 re001 (Basal H2O2 production)],ParameterGroup=Parameters,Parameter=v" value="5.278740259442394" type="ReactionParameter" simulationType="fixed"/>
          </ModelParameterGroup>
          <ModelParameterGroup cn="CN=Root,Model=NoName,Vector=Reactions[Tpx1 re005 (Fast hyperoxidation)]" type="Reaction">
            <ModelParameter cn="CN=Root,Model=NoName,Vector=Reactions[Tpx1 re005 (Fast hyperoxidation)],ParameterGroup=Parameters,Parameter=k1" value="0.012" type="ReactionParameter" simulationType="fixed"/>
            <ModelParameter cn="CN=Root,Model=NoName,Vector=Reactions[Tpx1 re005 (Fast hyperoxidation)],ParameterGroup=Parameters,Parameter=Iinact" value="1" type="ReactionParameter" simulationType="assignment">
              <InitialExpression>
                &lt;CN=Root,Model=NoName,Vector=Values[I inact],Reference=InitialValue&gt;
              </InitialExpression>
            </ModelParameter>
          </ModelParameterGroup>
          <ModelParameterGroup cn="CN=Root,Model=NoName,Vector=Reactions[Trx1ox reduction]" type="Reaction">
            <ModelParameter cn="CN=Root,Model=NoName,Vector=Reactions[Trx1ox reduction],ParameterGroup=Parameters,Parameter=k1" value="33.6" type="ReactionParameter" simulationType="assignment">
              <InitialExpression>
                &lt;CN=Root,Model=NoName,Vector=Values[Trr1 kcat/Km],Reference=InitialValue&gt;
              </InitialExpression>
            </ModelParameter>
          </ModelParameterGroup>
        </ModelParameterGroup>
      </ModelParameterSet>
    </ListOfModelParameterSets>
    <StateTemplate>
      <StateTemplateVariable objectReference="Model_3"/>
      <StateTemplateVariable objectReference="Metabolite_5"/>
      <StateTemplateVariable objectReference="Metabolite_13"/>
      <StateTemplateVariable objectReference="Metabolite_19"/>
      <StateTemplateVariable objectReference="Metabolite_3"/>
      <StateTemplateVariable objectReference="Metabolite_11"/>
      <StateTemplateVariable objectReference="Metabolite_21"/>
      <StateTemplateVariable objectReference="Metabolite_9"/>
      <StateTemplateVariable objectReference="Metabolite_15"/>
      <StateTemplateVariable objectReference="Metabolite_17"/>
      <StateTemplateVariable objectReference="Metabolite_7"/>
      <StateTemplateVariable objectReference="Metabolite_1"/>
      <StateTemplateVariable objectReference="Compartment_1"/>
      <StateTemplateVariable objectReference="Compartment_3"/>
      <StateTemplateVariable objectReference="ModelValue_0"/>
      <StateTemplateVariable objectReference="ModelValue_1"/>
      <StateTemplateVariable objectReference="ModelValue_2"/>
      <StateTemplateVariable objectReference="ModelValue_3"/>
      <StateTemplateVariable objectReference="ModelValue_4"/>
    </StateTemplate>
    <InitialState type="initialState">
      0 125260549232000 0 0 21920596115600 0 1.5055354475e+019 0 0 0 0 0 5.2e-005 0.05 20 0.000344145752145769 1 1.007559331049322 33.6 
    </InitialState>
  </Model>
  <ListOfTasks>
    <Task key="Task_14" name="Steady-State" type="steadyState" scheduled="false" updateModel="false">
      <Report reference="Report_9" target="" append="1" confirmOverwrite="0"/>
      <Problem>
        <Parameter name="JacobianRequested" type="bool" value="1"/>
        <Parameter name="StabilityAnalysisRequested" type="bool" value="1"/>
      </Problem>
      <Method name="Enhanced Newton" type="EnhancedNewton">
        <Parameter name="Resolution" type="unsignedFloat" value="1e-009"/>
        <Parameter name="Derivation Factor" type="unsignedFloat" value="0.001"/>
        <Parameter name="Use Newton" type="bool" value="1"/>
        <Parameter name="Use Integration" type="bool" value="1"/>
        <Parameter name="Use Back Integration" type="bool" value="1"/>
        <Parameter name="Accept Negative Concentrations" type="bool" value="0"/>
        <Parameter name="Iteration Limit" type="unsignedInteger" value="50"/>
        <Parameter name="Maximum duration for forward integration" type="unsignedFloat" value="1000000000"/>
        <Parameter name="Maximum duration for backward integration" type="unsignedFloat" value="1000000"/>
      </Method>
    </Task>
    <Task key="Task_15" name="Time-Course" type="timeCourse" scheduled="false" updateModel="false">
      <Problem>
        <Parameter name="StepNumber" type="unsignedInteger" value="600"/>
        <Parameter name="StepSize" type="float" value="1"/>
        <Parameter name="Duration" type="float" value="600"/>
        <Parameter name="TimeSeriesRequested" type="bool" value="1"/>
        <Parameter name="OutputStartTime" type="float" value="0"/>
        <Parameter name="Output Event" type="bool" value="0"/>
        <Parameter name="Continue on Simultaneous Events" type="bool" value="0"/>
      </Problem>
      <Method name="Deterministic (LSODA)" type="Deterministic(LSODA)">
        <Parameter name="Integrate Reduced Model" type="bool" value="0"/>
        <Parameter name="Relative Tolerance" type="unsignedFloat" value="1e-006"/>
        <Parameter name="Absolute Tolerance" type="unsignedFloat" value="1e-012"/>
        <Parameter name="Max Internal Steps" type="unsignedInteger" value="10000"/>
      </Method>
    </Task>
    <Task key="Task_16" name="Scan" type="scan" scheduled="true" updateModel="false">
      <Report reference="Report_20" target="9th Oct Para Est results 500 correct vol.txt" append="0" confirmOverwrite="0"/>
      <Problem>
        <Parameter name="Subtask" type="unsignedInteger" value="1"/>
        <ParameterGroup name="ScanItems">
          <ParameterGroup name="ScanItem">
            <Parameter name="Maximum" type="float" value="1000"/>
            <Parameter name="Minimum" type="float" value="0"/>
            <Parameter name="Number of steps" type="unsignedInteger" value="100"/>
            <Parameter name="Object" type="cn" value="CN=Root,Model=NoName,Vector=Compartments[Media],Vector=Metabolites[H2O2(ex)],Reference=InitialConcentration"/>
            <Parameter name="Type" type="unsignedInteger" value="1"/>
            <Parameter name="log" type="bool" value="0"/>
          </ParameterGroup>
        </ParameterGroup>
        <Parameter name="Output in subtask" type="bool" value="1"/>
        <Parameter name="Adjust initial conditions" type="bool" value="0"/>
      </Problem>
      <Method name="Scan Framework" type="ScanFramework">
      </Method>
    </Task>
    <Task key="Task_17" name="Elementary Flux Modes" type="fluxMode" scheduled="false" updateModel="false">
      <Report reference="Report_10" target="" append="1" confirmOverwrite="0"/>
      <Problem>
      </Problem>
      <Method name="EFM Algorithm" type="EFMAlgorithm">
      </Method>
    </Task>
    <Task key="Task_18" name="Optimization" type="optimization" scheduled="false" updateModel="false">
      <Report reference="Report_11" target="" append="1" confirmOverwrite="0"/>
      <Problem>
        <Parameter name="Subtask" type="cn" value="CN=Root,Vector=TaskList[Steady-State]"/>
        <ParameterText name="ObjectiveExpression" type="expression">
          
        </ParameterText>
        <Parameter name="Maximize" type="bool" value="0"/>
        <Parameter name="Randomize Start Values" type="bool" value="0"/>
        <Parameter name="Calculate Statistics" type="bool" value="1"/>
        <ParameterGroup name="OptimizationItemList">
        </ParameterGroup>
        <ParameterGroup name="OptimizationConstraintList">
        </ParameterGroup>
      </Problem>
      <Method name="Random Search" type="RandomSearch">
        <Parameter name="Number of Iterations" type="unsignedInteger" value="100000"/>
        <Parameter name="Random Number Generator" type="unsignedInteger" value="1"/>
        <Parameter name="Seed" type="unsignedInteger" value="0"/>
      </Method>
    </Task>
    <Task key="Task_19" name="Parameter Estimation" type="parameterFitting" scheduled="false" updateModel="true">
      <Report reference="Report_20" target="" append="0" confirmOverwrite="0"/>
      <Problem>
        <Parameter name="Maximize" type="bool" value="0"/>
        <Parameter name="Randomize Start Values" type="bool" value="0"/>
        <Parameter name="Calculate Statistics" type="bool" value="0"/>
        <ParameterGroup name="OptimizationItemList">
          <ParameterGroup name="FitItem">
            <ParameterGroup name="Affected Cross Validation Experiments">
            </ParameterGroup>
            <ParameterGroup name="Affected Experiments">
            </ParameterGroup>
            <Parameter name="LowerBound" type="cn" value="1"/>
            <Parameter name="ObjectCN" type="cn" value="CN=Root,Model=NoName,Vector=Reactions[H2O2 re002 (Metabolism by Unknown Peroxidase process)],ParameterGroup=Parameters,Parameter=V,Reference=Value"/>
            <Parameter name="StartValue" type="float" value="59.1101"/>
            <Parameter name="UpperBound" type="cn" value="700"/>
          </ParameterGroup>
          <ParameterGroup name="FitItem">
            <ParameterGroup name="Affected Cross Validation Experiments">
            </ParameterGroup>
            <ParameterGroup name="Affected Experiments">
            </ParameterGroup>
            <Parameter name="LowerBound" type="cn" value="1e-4"/>
            <Parameter name="ObjectCN" type="cn" value="CN=Root,Model=NoName,Vector=Reactions[H2O2 re002 (Metabolism by Unknown Peroxidase process)],ParameterGroup=Parameters,Parameter=Km,Reference=Value"/>
            <Parameter name="StartValue" type="float" value="0.007270131320594515"/>
            <Parameter name="UpperBound" type="cn" value="10"/>
          </ParameterGroup>
          <ParameterGroup name="FitItem">
            <ParameterGroup name="Affected Cross Validation Experiments">
            </ParameterGroup>
            <ParameterGroup name="Affected Experiments">
            </ParameterGroup>
            <Parameter name="LowerBound" type="cn" value="1e-6"/>
            <Parameter name="ObjectCN" type="cn" value="CN=Root,Model=NoName,Vector=Values[4 k_ros_perm],Reference=InitialValue"/>
            <Parameter name="StartValue" type="float" value="0.000344145752145769"/>
            <Parameter name="UpperBound" type="cn" value="1"/>
          </ParameterGroup>
          <ParameterGroup name="FitItem">
            <ParameterGroup name="Affected Cross Validation Experiments">
            </ParameterGroup>
            <ParameterGroup name="Affected Experiments">
            </ParameterGroup>
            <Parameter name="LowerBound" type="cn" value="0.12"/>
            <Parameter name="ObjectCN" type="cn" value="CN=Root,Model=NoName,Vector=Values[2 Global Disulphide formation],Reference=InitialValue"/>
            <Parameter name="StartValue" type="float" value="1.007559331049322"/>
            <Parameter name="UpperBound" type="cn" value="1200"/>
          </ParameterGroup>
          <ParameterGroup name="FitItem">
            <ParameterGroup name="Affected Cross Validation Experiments">
            </ParameterGroup>
            <ParameterGroup name="Affected Experiments">
            </ParameterGroup>
            <Parameter name="LowerBound" type="cn" value="1"/>
            <Parameter name="ObjectCN" type="cn" value="CN=Root,Model=NoName,Vector=Reactions[Tpx1 re004 (Disulphide formation#3)],ParameterGroup=Parameters,Parameter=k1,Reference=Value"/>
            <Parameter name="StartValue" type="float" value="3.434912950317452"/>
            <Parameter name="UpperBound" type="cn" value="500"/>
          </ParameterGroup>
          <ParameterGroup name="FitItem">
            <ParameterGroup name="Affected Cross Validation Experiments">
            </ParameterGroup>
            <ParameterGroup name="Affected Experiments">
            </ParameterGroup>
            <Parameter name="LowerBound" type="cn" value="0.01"/>
            <Parameter name="ObjectCN" type="cn" value="CN=Root,Model=NoName,Vector=Reactions[Trx1 re001 (Tpx1-ox#1 reduction)],ParameterGroup=Parameters,Parameter=k1,Reference=Value"/>
            <Parameter name="StartValue" type="float" value="0.1899720753941574"/>
            <Parameter name="UpperBound" type="cn" value="100"/>
          </ParameterGroup>
          <ParameterGroup name="FitItem">
            <ParameterGroup name="Affected Cross Validation Experiments">
            </ParameterGroup>
            <ParameterGroup name="Affected Experiments">
            </ParameterGroup>
            <Parameter name="LowerBound" type="cn" value="0.01"/>
            <Parameter name="ObjectCN" type="cn" value="CN=Root,Model=NoName,Vector=Reactions[Trx1 re002 (Tpx1-ox#2 reduction)],ParameterGroup=Parameters,Parameter=k1,Reference=Value"/>
            <Parameter name="StartValue" type="float" value="0.1428278798434275"/>
            <Parameter name="UpperBound" type="cn" value="100"/>
          </ParameterGroup>
          <ParameterGroup name="FitItem">
            <ParameterGroup name="Affected Cross Validation Experiments">
            </ParameterGroup>
            <ParameterGroup name="Affected Experiments">
            </ParameterGroup>
            <Parameter name="LowerBound" type="cn" value="0.0001"/>
            <Parameter name="ObjectCN" type="cn" value="CN=Root,Model=NoName,Vector=Reactions[Trx1 re003 (Tpx1-ox:SOOH reduction)],ParameterGroup=Parameters,Parameter=k1,Reference=Value"/>
            <Parameter name="StartValue" type="float" value="0.02942034531804897"/>
            <Parameter name="UpperBound" type="cn" value="10"/>
          </ParameterGroup>
          <ParameterGroup name="FitItem">
            <ParameterGroup name="Affected Cross Validation Experiments">
            </ParameterGroup>
            <ParameterGroup name="Affected Experiments">
            </ParameterGroup>
            <Parameter name="LowerBound" type="cn" value="0.01"/>
            <Parameter name="ObjectCN" type="cn" value="CN=Root,Model=NoName,Vector=Reactions[H2O2 re001 (Basal H2O2 production)],ParameterGroup=Parameters,Parameter=v,Reference=Value"/>
            <Parameter name="StartValue" type="float" value="5.278740259442394"/>
            <Parameter name="UpperBound" type="cn" value="1000"/>
          </ParameterGroup>
        </ParameterGroup>
        <ParameterGroup name="OptimizationConstraintList">
        </ParameterGroup>
        <Parameter name="Steady-State" type="cn" value="CN=Root,Vector=TaskList[Steady-State]"/>
        <Parameter name="Time-Course" type="cn" value="CN=Root,Vector=TaskList[Time-Course]"/>
        <Parameter name="Create Parameter Sets" type="bool" value="0"/>
        <ParameterGroup name="Experiment Set">
          <ParameterGroup name="Experiment_37">
            <Parameter name="Data is Row Oriented" type="bool" value="1"/>
            <Parameter name="Experiment Type" type="unsignedInteger" value="1"/>
            <Parameter name="File Name" type="file" value="Babis new H2O2 Removal set to 50uM.txt"/>
            <Parameter name="First Row" type="unsignedInteger" value="1"/>
            <Parameter name="Key" type="key" value="Experiment_31"/>
            <Parameter name="Last Row" type="unsignedInteger" value="10"/>
            <Parameter name="Number of Columns" type="unsignedInteger" value="3"/>
            <ParameterGroup name="Object Map">
              <ParameterGroup name="0">
                <Parameter name="Role" type="unsignedInteger" value="3"/>
              </ParameterGroup>
              <ParameterGroup name="1">
                <Parameter name="Object CN" type="cn" value="CN=Root,Model=NoName,Vector=Compartments[Media],Vector=Metabolites[H2O2(ex)],Reference=Concentration"/>
                <Parameter name="Role" type="unsignedInteger" value="2"/>
              </ParameterGroup>
              <ParameterGroup name="2">
                <Parameter name="Object CN" type="cn" value="CN=Root,Model=NoName,Vector=Compartments[Media],Vector=Metabolites[H2O2(ex)],Reference=InitialConcentration"/>
                <Parameter name="Role" type="unsignedInteger" value="1"/>
              </ParameterGroup>
            </ParameterGroup>
            <Parameter name="Row containing Names" type="unsignedInteger" value="1"/>
            <Parameter name="Separator" type="string" value="&#x09;"/>
            <Parameter name="Start in Steady State" type="bool" value="0"/>
            <Parameter name="Weight Method" type="unsignedInteger" value="1"/>
          </ParameterGroup>
          <ParameterGroup name="Experiment_40">
            <Parameter name="Data is Row Oriented" type="bool" value="1"/>
            <Parameter name="Experiment Type" type="unsignedInteger" value="1"/>
            <Parameter name="File Name" type="file" value="Babis new H2O2 Removal set to 50uM.txt"/>
            <Parameter name="First Row" type="unsignedInteger" value="12"/>
            <Parameter name="Key" type="key" value="Experiment_35"/>
            <Parameter name="Last Row" type="unsignedInteger" value="21"/>
            <Parameter name="Number of Columns" type="unsignedInteger" value="3"/>
            <ParameterGroup name="Object Map">
              <ParameterGroup name="0">
                <Parameter name="Role" type="unsignedInteger" value="3"/>
              </ParameterGroup>
              <ParameterGroup name="1">
                <Parameter name="Object CN" type="cn" value="CN=Root,Model=NoName,Vector=Compartments[Media],Vector=Metabolites[H2O2(ex)],Reference=Concentration"/>
                <Parameter name="Role" type="unsignedInteger" value="2"/>
              </ParameterGroup>
              <ParameterGroup name="2">
                <Parameter name="Object CN" type="cn" value="CN=Root,Model=NoName,Vector=Compartments[Media],Vector=Metabolites[H2O2(ex)],Reference=InitialConcentration"/>
                <Parameter name="Role" type="unsignedInteger" value="1"/>
              </ParameterGroup>
            </ParameterGroup>
            <Parameter name="Row containing Names" type="unsignedInteger" value="12"/>
            <Parameter name="Separator" type="string" value="&#x09;"/>
            <Parameter name="Start in Steady State" type="bool" value="0"/>
            <Parameter name="Weight Method" type="unsignedInteger" value="1"/>
          </ParameterGroup>
          <ParameterGroup name="Experiment_34">
            <Parameter name="Data is Row Oriented" type="bool" value="1"/>
            <Parameter name="Experiment Type" type="unsignedInteger" value="1"/>
            <Parameter name="File Name" type="file" value="H2O2int is 1nM.txt"/>
            <Parameter name="First Row" type="unsignedInteger" value="1"/>
            <Parameter name="Key" type="key" value="Experiment_28"/>
            <Parameter name="Last Row" type="unsignedInteger" value="4"/>
            <Parameter name="Number of Columns" type="unsignedInteger" value="3"/>
            <ParameterGroup name="Object Map">
              <ParameterGroup name="0">
                <Parameter name="Role" type="unsignedInteger" value="3"/>
              </ParameterGroup>
              <ParameterGroup name="1">
                <Parameter name="Object CN" type="cn" value="CN=Root,Model=NoName,Vector=Compartments[Media],Vector=Metabolites[H2O2(ex)],Reference=InitialConcentration"/>
                <Parameter name="Role" type="unsignedInteger" value="1"/>
              </ParameterGroup>
              <ParameterGroup name="2">
                <Parameter name="Object CN" type="cn" value="CN=Root,Model=NoName,Vector=Compartments[Intracellular],Vector=Metabolites[H2O2(int)],Reference=Concentration"/>
                <Parameter name="Role" type="unsignedInteger" value="2"/>
                <Parameter name="Weight" type="unsignedFloat" value="10"/>
              </ParameterGroup>
            </ParameterGroup>
            <Parameter name="Row containing Names" type="unsignedInteger" value="1"/>
            <Parameter name="Separator" type="string" value="&#x09;"/>
            <Parameter name="Start in Steady State" type="bool" value="0"/>
            <Parameter name="Weight Method" type="unsignedInteger" value="1"/>
          </ParameterGroup>
          <ParameterGroup name="Experiment_35">
            <Parameter name="Data is Row Oriented" type="bool" value="1"/>
            <Parameter name="Experiment Type" type="unsignedInteger" value="1"/>
            <Parameter name="File Name" type="file" value="H2O2int is 1nM.txt"/>
            <Parameter name="First Row" type="unsignedInteger" value="6"/>
            <Parameter name="Key" type="key" value="Experiment_29"/>
            <Parameter name="Last Row" type="unsignedInteger" value="9"/>
            <Parameter name="Number of Columns" type="unsignedInteger" value="3"/>
            <ParameterGroup name="Object Map">
              <ParameterGroup name="0">
                <Parameter name="Role" type="unsignedInteger" value="3"/>
              </ParameterGroup>
              <ParameterGroup name="1">
                <Parameter name="Object CN" type="cn" value="CN=Root,Model=NoName,Vector=Compartments[Media],Vector=Metabolites[H2O2(ex)],Reference=InitialConcentration"/>
                <Parameter name="Role" type="unsignedInteger" value="1"/>
              </ParameterGroup>
              <ParameterGroup name="2">
                <Parameter name="Object CN" type="cn" value="CN=Root,Model=NoName,Vector=Compartments[Intracellular],Vector=Metabolites[H2O2(int)],Reference=Concentration"/>
                <Parameter name="Role" type="unsignedInteger" value="2"/>
                <Parameter name="Weight" type="unsignedFloat" value="10"/>
              </ParameterGroup>
            </ParameterGroup>
            <Parameter name="Row containing Names" type="unsignedInteger" value="6"/>
            <Parameter name="Separator" type="string" value="&#x09;"/>
            <Parameter name="Start in Steady State" type="bool" value="0"/>
            <Parameter name="Weight Method" type="unsignedInteger" value="1"/>
          </ParameterGroup>
          <ParameterGroup name="Experiment_36">
            <Parameter name="Data is Row Oriented" type="bool" value="1"/>
            <Parameter name="Experiment Type" type="unsignedInteger" value="1"/>
            <Parameter name="File Name" type="file" value="H2O2int is 1nM.txt"/>
            <Parameter name="First Row" type="unsignedInteger" value="11"/>
            <Parameter name="Key" type="key" value="Experiment_30"/>
            <Parameter name="Last Row" type="unsignedInteger" value="14"/>
            <Parameter name="Number of Columns" type="unsignedInteger" value="3"/>
            <ParameterGroup name="Object Map">
              <ParameterGroup name="0">
                <Parameter name="Role" type="unsignedInteger" value="3"/>
              </ParameterGroup>
              <ParameterGroup name="1">
                <Parameter name="Object CN" type="cn" value="CN=Root,Model=NoName,Vector=Compartments[Media],Vector=Metabolites[H2O2(ex)],Reference=InitialConcentration"/>
                <Parameter name="Role" type="unsignedInteger" value="1"/>
              </ParameterGroup>
              <ParameterGroup name="2">
                <Parameter name="Object CN" type="cn" value="CN=Root,Model=NoName,Vector=Compartments[Intracellular],Vector=Metabolites[H2O2(int)],Reference=Concentration"/>
                <Parameter name="Role" type="unsignedInteger" value="2"/>
                <Parameter name="Weight" type="unsignedFloat" value="10"/>
              </ParameterGroup>
            </ParameterGroup>
            <Parameter name="Row containing Names" type="unsignedInteger" value="11"/>
            <Parameter name="Separator" type="string" value="&#x09;"/>
            <Parameter name="Start in Steady State" type="bool" value="0"/>
            <Parameter name="Weight Method" type="unsignedInteger" value="1"/>
          </ParameterGroup>
          <ParameterGroup name="Experiment">
            <Parameter name="Data is Row Oriented" type="bool" value="1"/>
            <Parameter name="Experiment Type" type="unsignedInteger" value="1"/>
            <Parameter name="File Name" type="file" value="Tpx1 100uM exp1.txt"/>
            <Parameter name="First Row" type="unsignedInteger" value="1"/>
            <Parameter name="Key" type="key" value="Experiment_0"/>
            <Parameter name="Last Row" type="unsignedInteger" value="7"/>
            <Parameter name="Number of Columns" type="unsignedInteger" value="7"/>
            <ParameterGroup name="Object Map">
              <ParameterGroup name="0">
                <Parameter name="Role" type="unsignedInteger" value="3"/>
              </ParameterGroup>
              <ParameterGroup name="1">
                <Parameter name="Object CN" type="cn" value="CN=Root,Model=NoName,Vector=Compartments[Intracellular],Vector=Metabolites[Tpx1-SH],Reference=Concentration"/>
                <Parameter name="Role" type="unsignedInteger" value="2"/>
                <Parameter name="Weight" type="unsignedFloat" value="1"/>
              </ParameterGroup>
              <ParameterGroup name="2">
                <Parameter name="Object CN" type="cn" value="CN=Root,Model=NoName,Vector=Compartments[Intracellular],Vector=Metabolites[Tpx1-ox#2],Reference=Concentration"/>
                <Parameter name="Role" type="unsignedInteger" value="2"/>
                <Parameter name="Weight" type="unsignedFloat" value="1"/>
              </ParameterGroup>
              <ParameterGroup name="3">
                <Parameter name="Object CN" type="cn" value="CN=Root,Model=NoName,Vector=Compartments[Intracellular],Vector=Metabolites[Tpx1-ox#1],Reference=Concentration"/>
                <Parameter name="Role" type="unsignedInteger" value="2"/>
                <Parameter name="Weight" type="unsignedFloat" value="1"/>
              </ParameterGroup>
              <ParameterGroup name="4">
                <Parameter name="Object CN" type="cn" value="CN=Root,Model=NoName,Vector=Compartments[Intracellular],Vector=Metabolites[Tpx1-ox:SOOH],Reference=Concentration"/>
                <Parameter name="Role" type="unsignedInteger" value="2"/>
                <Parameter name="Weight" type="unsignedFloat" value="5"/>
              </ParameterGroup>
              <ParameterGroup name="5">
                <Parameter name="Object CN" type="cn" value="CN=Root,Model=NoName,Vector=Compartments[Intracellular],Vector=Metabolites[Tpx1-SOOH],Reference=Concentration"/>
                <Parameter name="Role" type="unsignedInteger" value="2"/>
                <Parameter name="Weight" type="unsignedFloat" value="10"/>
              </ParameterGroup>
              <ParameterGroup name="6">
                <Parameter name="Object CN" type="cn" value="CN=Root,Model=NoName,Vector=Compartments[Media],Vector=Metabolites[H2O2(ex)],Reference=InitialConcentration"/>
                <Parameter name="Role" type="unsignedInteger" value="1"/>
              </ParameterGroup>
            </ParameterGroup>
            <Parameter name="Row containing Names" type="unsignedInteger" value="1"/>
            <Parameter name="Separator" type="string" value="&#x09;"/>
            <Parameter name="Start in Steady State" type="bool" value="0"/>
            <Parameter name="Weight Method" type="unsignedInteger" value="1"/>
          </ParameterGroup>
          <ParameterGroup name="Experiment_1">
            <Parameter name="Data is Row Oriented" type="bool" value="1"/>
            <Parameter name="Experiment Type" type="unsignedInteger" value="1"/>
            <Parameter name="File Name" type="file" value="Tpx1 100uM exp1.txt"/>
            <Parameter name="First Row" type="unsignedInteger" value="9"/>
            <Parameter name="Key" type="key" value="Experiment_1"/>
            <Parameter name="Last Row" type="unsignedInteger" value="11"/>
            <Parameter name="Number of Columns" type="unsignedInteger" value="7"/>
            <ParameterGroup name="Object Map">
              <ParameterGroup name="0">
                <Parameter name="Role" type="unsignedInteger" value="3"/>
              </ParameterGroup>
              <ParameterGroup name="1">
                <Parameter name="Object CN" type="cn" value="CN=Root,Model=NoName,Vector=Compartments[Intracellular],Vector=Metabolites[Tpx1-SH],Reference=Concentration"/>
                <Parameter name="Role" type="unsignedInteger" value="2"/>
                <Parameter name="Weight" type="unsignedFloat" value="1"/>
              </ParameterGroup>
              <ParameterGroup name="2">
                <Parameter name="Object CN" type="cn" value="CN=Root,Model=NoName,Vector=Compartments[Intracellular],Vector=Metabolites[Tpx1-ox#2],Reference=Concentration"/>
                <Parameter name="Role" type="unsignedInteger" value="2"/>
                <Parameter name="Weight" type="unsignedFloat" value="1"/>
              </ParameterGroup>
              <ParameterGroup name="3">
                <Parameter name="Object CN" type="cn" value="CN=Root,Model=NoName,Vector=Compartments[Intracellular],Vector=Metabolites[Tpx1-ox#1],Reference=Concentration"/>
                <Parameter name="Role" type="unsignedInteger" value="2"/>
                <Parameter name="Weight" type="unsignedFloat" value="1"/>
              </ParameterGroup>
              <ParameterGroup name="4">
                <Parameter name="Object CN" type="cn" value="CN=Root,Model=NoName,Vector=Compartments[Intracellular],Vector=Metabolites[Tpx1-ox:SOOH],Reference=Concentration"/>
                <Parameter name="Role" type="unsignedInteger" value="2"/>
                <Parameter name="Weight" type="unsignedFloat" value="1"/>
              </ParameterGroup>
              <ParameterGroup name="5">
                <Parameter name="Object CN" type="cn" value="CN=Root,Model=NoName,Vector=Compartments[Intracellular],Vector=Metabolites[Tpx1-SOOH],Reference=Concentration"/>
                <Parameter name="Role" type="unsignedInteger" value="2"/>
                <Parameter name="Weight" type="unsignedFloat" value="1"/>
              </ParameterGroup>
              <ParameterGroup name="6">
                <Parameter name="Object CN" type="cn" value="CN=Root,Model=NoName,Vector=Compartments[Media],Vector=Metabolites[H2O2(ex)],Reference=InitialConcentration"/>
                <Parameter name="Role" type="unsignedInteger" value="1"/>
              </ParameterGroup>
            </ParameterGroup>
            <Parameter name="Row containing Names" type="unsignedInteger" value="9"/>
            <Parameter name="Separator" type="string" value="&#x09;"/>
            <Parameter name="Start in Steady State" type="bool" value="0"/>
            <Parameter name="Weight Method" type="unsignedInteger" value="1"/>
          </ParameterGroup>
          <ParameterGroup name="Experiment_2">
            <Parameter name="Data is Row Oriented" type="bool" value="1"/>
            <Parameter name="Experiment Type" type="unsignedInteger" value="1"/>
            <Parameter name="File Name" type="file" value="Tpx1 100uM exp2.txt"/>
            <Parameter name="First Row" type="unsignedInteger" value="1"/>
            <Parameter name="Key" type="key" value="Experiment_12"/>
            <Parameter name="Last Row" type="unsignedInteger" value="5"/>
            <Parameter name="Number of Columns" type="unsignedInteger" value="7"/>
            <ParameterGroup name="Object Map">
              <ParameterGroup name="0">
                <Parameter name="Role" type="unsignedInteger" value="3"/>
              </ParameterGroup>
              <ParameterGroup name="1">
                <Parameter name="Object CN" type="cn" value="CN=Root,Model=NoName,Vector=Compartments[Intracellular],Vector=Metabolites[Tpx1-SH],Reference=Concentration"/>
                <Parameter name="Role" type="unsignedInteger" value="2"/>
                <Parameter name="Weight" type="unsignedFloat" value="1"/>
              </ParameterGroup>
              <ParameterGroup name="2">
                <Parameter name="Object CN" type="cn" value="CN=Root,Model=NoName,Vector=Compartments[Intracellular],Vector=Metabolites[Tpx1-ox#2],Reference=Concentration"/>
                <Parameter name="Role" type="unsignedInteger" value="2"/>
                <Parameter name="Weight" type="unsignedFloat" value="1"/>
              </ParameterGroup>
              <ParameterGroup name="3">
                <Parameter name="Object CN" type="cn" value="CN=Root,Model=NoName,Vector=Compartments[Intracellular],Vector=Metabolites[Tpx1-ox#1],Reference=Concentration"/>
                <Parameter name="Role" type="unsignedInteger" value="2"/>
                <Parameter name="Weight" type="unsignedFloat" value="1"/>
              </ParameterGroup>
              <ParameterGroup name="4">
                <Parameter name="Object CN" type="cn" value="CN=Root,Model=NoName,Vector=Compartments[Intracellular],Vector=Metabolites[Tpx1-ox:SOOH],Reference=Concentration"/>
                <Parameter name="Role" type="unsignedInteger" value="2"/>
                <Parameter name="Weight" type="unsignedFloat" value="5"/>
              </ParameterGroup>
              <ParameterGroup name="5">
                <Parameter name="Object CN" type="cn" value="CN=Root,Model=NoName,Vector=Compartments[Intracellular],Vector=Metabolites[Tpx1-SOOH],Reference=Concentration"/>
                <Parameter name="Role" type="unsignedInteger" value="2"/>
                <Parameter name="Weight" type="unsignedFloat" value="10"/>
              </ParameterGroup>
              <ParameterGroup name="6">
                <Parameter name="Object CN" type="cn" value="CN=Root,Model=NoName,Vector=Compartments[Media],Vector=Metabolites[H2O2(ex)],Reference=InitialConcentration"/>
                <Parameter name="Role" type="unsignedInteger" value="1"/>
              </ParameterGroup>
            </ParameterGroup>
            <Parameter name="Row containing Names" type="unsignedInteger" value="1"/>
            <Parameter name="Separator" type="string" value="&#x09;"/>
            <Parameter name="Start in Steady State" type="bool" value="0"/>
            <Parameter name="Weight Method" type="unsignedInteger" value="1"/>
          </ParameterGroup>
          <ParameterGroup name="Experiment_3">
            <Parameter name="Data is Row Oriented" type="bool" value="1"/>
            <Parameter name="Experiment Type" type="unsignedInteger" value="1"/>
            <Parameter name="File Name" type="file" value="Tpx1 100uM exp2.txt"/>
            <Parameter name="First Row" type="unsignedInteger" value="7"/>
            <Parameter name="Key" type="key" value="Experiment_23"/>
            <Parameter name="Last Row" type="unsignedInteger" value="10"/>
            <Parameter name="Number of Columns" type="unsignedInteger" value="7"/>
            <ParameterGroup name="Object Map">
              <ParameterGroup name="0">
                <Parameter name="Role" type="unsignedInteger" value="3"/>
              </ParameterGroup>
              <ParameterGroup name="1">
                <Parameter name="Object CN" type="cn" value="CN=Root,Model=NoName,Vector=Compartments[Intracellular],Vector=Metabolites[Tpx1-SH],Reference=Concentration"/>
                <Parameter name="Role" type="unsignedInteger" value="2"/>
                <Parameter name="Weight" type="unsignedFloat" value="1"/>
              </ParameterGroup>
              <ParameterGroup name="2">
                <Parameter name="Object CN" type="cn" value="CN=Root,Model=NoName,Vector=Compartments[Intracellular],Vector=Metabolites[Tpx1-ox#2],Reference=Concentration"/>
                <Parameter name="Role" type="unsignedInteger" value="2"/>
                <Parameter name="Weight" type="unsignedFloat" value="1"/>
              </ParameterGroup>
              <ParameterGroup name="3">
                <Parameter name="Object CN" type="cn" value="CN=Root,Model=NoName,Vector=Compartments[Intracellular],Vector=Metabolites[Tpx1-ox#1],Reference=Concentration"/>
                <Parameter name="Role" type="unsignedInteger" value="2"/>
                <Parameter name="Weight" type="unsignedFloat" value="1"/>
              </ParameterGroup>
              <ParameterGroup name="4">
                <Parameter name="Object CN" type="cn" value="CN=Root,Model=NoName,Vector=Compartments[Intracellular],Vector=Metabolites[Tpx1-ox:SOOH],Reference=Concentration"/>
                <Parameter name="Role" type="unsignedInteger" value="2"/>
                <Parameter name="Weight" type="unsignedFloat" value="1"/>
              </ParameterGroup>
              <ParameterGroup name="5">
                <Parameter name="Object CN" type="cn" value="CN=Root,Model=NoName,Vector=Compartments[Intracellular],Vector=Metabolites[Tpx1-SOOH],Reference=Concentration"/>
                <Parameter name="Role" type="unsignedInteger" value="2"/>
                <Parameter name="Weight" type="unsignedFloat" value="1"/>
              </ParameterGroup>
              <ParameterGroup name="6">
                <Parameter name="Object CN" type="cn" value="CN=Root,Model=NoName,Vector=Compartments[Media],Vector=Metabolites[H2O2(ex)],Reference=InitialConcentration"/>
                <Parameter name="Role" type="unsignedInteger" value="1"/>
              </ParameterGroup>
            </ParameterGroup>
            <Parameter name="Row containing Names" type="unsignedInteger" value="7"/>
            <Parameter name="Separator" type="string" value="&#x09;"/>
            <Parameter name="Start in Steady State" type="bool" value="0"/>
            <Parameter name="Weight Method" type="unsignedInteger" value="1"/>
          </ParameterGroup>
          <ParameterGroup name="Experiment_4">
            <Parameter name="Data is Row Oriented" type="bool" value="1"/>
            <Parameter name="Experiment Type" type="unsignedInteger" value="1"/>
            <Parameter name="File Name" type="file" value="Tpx1 100uM exp3.txt"/>
            <Parameter name="First Row" type="unsignedInteger" value="1"/>
            <Parameter name="Key" type="key" value="Experiment_34"/>
            <Parameter name="Last Row" type="unsignedInteger" value="5"/>
            <Parameter name="Number of Columns" type="unsignedInteger" value="7"/>
            <ParameterGroup name="Object Map">
              <ParameterGroup name="0">
                <Parameter name="Role" type="unsignedInteger" value="3"/>
              </ParameterGroup>
              <ParameterGroup name="1">
                <Parameter name="Object CN" type="cn" value="CN=Root,Model=NoName,Vector=Compartments[Intracellular],Vector=Metabolites[Tpx1-SH],Reference=Concentration"/>
                <Parameter name="Role" type="unsignedInteger" value="2"/>
                <Parameter name="Weight" type="unsignedFloat" value="1"/>
              </ParameterGroup>
              <ParameterGroup name="2">
                <Parameter name="Object CN" type="cn" value="CN=Root,Model=NoName,Vector=Compartments[Intracellular],Vector=Metabolites[Tpx1-ox#2],Reference=Concentration"/>
                <Parameter name="Role" type="unsignedInteger" value="2"/>
                <Parameter name="Weight" type="unsignedFloat" value="1"/>
              </ParameterGroup>
              <ParameterGroup name="3">
                <Parameter name="Object CN" type="cn" value="CN=Root,Model=NoName,Vector=Compartments[Intracellular],Vector=Metabolites[Tpx1-ox#1],Reference=Concentration"/>
                <Parameter name="Role" type="unsignedInteger" value="2"/>
                <Parameter name="Weight" type="unsignedFloat" value="1"/>
              </ParameterGroup>
              <ParameterGroup name="4">
                <Parameter name="Object CN" type="cn" value="CN=Root,Model=NoName,Vector=Compartments[Intracellular],Vector=Metabolites[Tpx1-ox:SOOH],Reference=Concentration"/>
                <Parameter name="Role" type="unsignedInteger" value="2"/>
                <Parameter name="Weight" type="unsignedFloat" value="5"/>
              </ParameterGroup>
              <ParameterGroup name="5">
                <Parameter name="Object CN" type="cn" value="CN=Root,Model=NoName,Vector=Compartments[Intracellular],Vector=Metabolites[Tpx1-SOOH],Reference=Concentration"/>
                <Parameter name="Role" type="unsignedInteger" value="2"/>
                <Parameter name="Weight" type="unsignedFloat" value="10"/>
              </ParameterGroup>
              <ParameterGroup name="6">
                <Parameter name="Object CN" type="cn" value="CN=Root,Model=NoName,Vector=Compartments[Media],Vector=Metabolites[H2O2(ex)],Reference=InitialConcentration"/>
                <Parameter name="Role" type="unsignedInteger" value="1"/>
              </ParameterGroup>
            </ParameterGroup>
            <Parameter name="Row containing Names" type="unsignedInteger" value="1"/>
            <Parameter name="Separator" type="string" value="&#x09;"/>
            <Parameter name="Start in Steady State" type="bool" value="0"/>
            <Parameter name="Weight Method" type="unsignedInteger" value="1"/>
          </ParameterGroup>
          <ParameterGroup name="Experiment_5">
            <Parameter name="Data is Row Oriented" type="bool" value="1"/>
            <Parameter name="Experiment Type" type="unsignedInteger" value="1"/>
            <Parameter name="File Name" type="file" value="Tpx1 100uM exp3.txt"/>
            <Parameter name="First Row" type="unsignedInteger" value="7"/>
            <Parameter name="Key" type="key" value="Experiment_36"/>
            <Parameter name="Last Row" type="unsignedInteger" value="10"/>
            <Parameter name="Number of Columns" type="unsignedInteger" value="7"/>
            <ParameterGroup name="Object Map">
              <ParameterGroup name="0">
                <Parameter name="Role" type="unsignedInteger" value="3"/>
              </ParameterGroup>
              <ParameterGroup name="1">
                <Parameter name="Object CN" type="cn" value="CN=Root,Model=NoName,Vector=Compartments[Intracellular],Vector=Metabolites[Tpx1-SH],Reference=Concentration"/>
                <Parameter name="Role" type="unsignedInteger" value="2"/>
                <Parameter name="Weight" type="unsignedFloat" value="1"/>
              </ParameterGroup>
              <ParameterGroup name="2">
                <Parameter name="Object CN" type="cn" value="CN=Root,Model=NoName,Vector=Compartments[Intracellular],Vector=Metabolites[Tpx1-ox#2],Reference=Concentration"/>
                <Parameter name="Role" type="unsignedInteger" value="2"/>
                <Parameter name="Weight" type="unsignedFloat" value="1"/>
              </ParameterGroup>
              <ParameterGroup name="3">
                <Parameter name="Object CN" type="cn" value="CN=Root,Model=NoName,Vector=Compartments[Intracellular],Vector=Metabolites[Tpx1-ox#1],Reference=Concentration"/>
                <Parameter name="Role" type="unsignedInteger" value="2"/>
                <Parameter name="Weight" type="unsignedFloat" value="1"/>
              </ParameterGroup>
              <ParameterGroup name="4">
                <Parameter name="Object CN" type="cn" value="CN=Root,Model=NoName,Vector=Compartments[Intracellular],Vector=Metabolites[Tpx1-ox:SOOH],Reference=Concentration"/>
                <Parameter name="Role" type="unsignedInteger" value="2"/>
                <Parameter name="Weight" type="unsignedFloat" value="1"/>
              </ParameterGroup>
              <ParameterGroup name="5">
                <Parameter name="Object CN" type="cn" value="CN=Root,Model=NoName,Vector=Compartments[Intracellular],Vector=Metabolites[Tpx1-SOOH],Reference=Concentration"/>
                <Parameter name="Role" type="unsignedInteger" value="2"/>
                <Parameter name="Weight" type="unsignedFloat" value="1"/>
              </ParameterGroup>
              <ParameterGroup name="6">
                <Parameter name="Object CN" type="cn" value="CN=Root,Model=NoName,Vector=Compartments[Media],Vector=Metabolites[H2O2(ex)],Reference=InitialConcentration"/>
                <Parameter name="Role" type="unsignedInteger" value="1"/>
              </ParameterGroup>
            </ParameterGroup>
            <Parameter name="Row containing Names" type="unsignedInteger" value="7"/>
            <Parameter name="Separator" type="string" value="&#x09;"/>
            <Parameter name="Start in Steady State" type="bool" value="0"/>
            <Parameter name="Weight Method" type="unsignedInteger" value="1"/>
          </ParameterGroup>
          <ParameterGroup name="Experiment_6">
            <Parameter name="Data is Row Oriented" type="bool" value="1"/>
            <Parameter name="Experiment Type" type="unsignedInteger" value="1"/>
            <Parameter name="File Name" type="file" value="Tpx1 100uM exp4.txt"/>
            <Parameter name="First Row" type="unsignedInteger" value="1"/>
            <Parameter name="Key" type="key" value="Experiment_37"/>
            <Parameter name="Last Row" type="unsignedInteger" value="5"/>
            <Parameter name="Number of Columns" type="unsignedInteger" value="7"/>
            <ParameterGroup name="Object Map">
              <ParameterGroup name="0">
                <Parameter name="Role" type="unsignedInteger" value="3"/>
              </ParameterGroup>
              <ParameterGroup name="1">
                <Parameter name="Object CN" type="cn" value="CN=Root,Model=NoName,Vector=Compartments[Intracellular],Vector=Metabolites[Tpx1-SH],Reference=Concentration"/>
                <Parameter name="Role" type="unsignedInteger" value="2"/>
                <Parameter name="Weight" type="unsignedFloat" value="1"/>
              </ParameterGroup>
              <ParameterGroup name="2">
                <Parameter name="Object CN" type="cn" value="CN=Root,Model=NoName,Vector=Compartments[Intracellular],Vector=Metabolites[Tpx1-ox#2],Reference=Concentration"/>
                <Parameter name="Role" type="unsignedInteger" value="2"/>
                <Parameter name="Weight" type="unsignedFloat" value="1"/>
              </ParameterGroup>
              <ParameterGroup name="3">
                <Parameter name="Object CN" type="cn" value="CN=Root,Model=NoName,Vector=Compartments[Intracellular],Vector=Metabolites[Tpx1-ox#1],Reference=Concentration"/>
                <Parameter name="Role" type="unsignedInteger" value="2"/>
                <Parameter name="Weight" type="unsignedFloat" value="1"/>
              </ParameterGroup>
              <ParameterGroup name="4">
                <Parameter name="Object CN" type="cn" value="CN=Root,Model=NoName,Vector=Compartments[Intracellular],Vector=Metabolites[Tpx1-ox:SOOH],Reference=Concentration"/>
                <Parameter name="Role" type="unsignedInteger" value="2"/>
                <Parameter name="Weight" type="unsignedFloat" value="5"/>
              </ParameterGroup>
              <ParameterGroup name="5">
                <Parameter name="Object CN" type="cn" value="CN=Root,Model=NoName,Vector=Compartments[Intracellular],Vector=Metabolites[Tpx1-SOOH],Reference=Concentration"/>
                <Parameter name="Role" type="unsignedInteger" value="2"/>
                <Parameter name="Weight" type="unsignedFloat" value="10"/>
              </ParameterGroup>
              <ParameterGroup name="6">
                <Parameter name="Object CN" type="cn" value="CN=Root,Model=NoName,Vector=Compartments[Media],Vector=Metabolites[H2O2(ex)],Reference=InitialConcentration"/>
                <Parameter name="Role" type="unsignedInteger" value="1"/>
              </ParameterGroup>
            </ParameterGroup>
            <Parameter name="Row containing Names" type="unsignedInteger" value="1"/>
            <Parameter name="Separator" type="string" value="&#x09;"/>
            <Parameter name="Start in Steady State" type="bool" value="0"/>
            <Parameter name="Weight Method" type="unsignedInteger" value="1"/>
          </ParameterGroup>
          <ParameterGroup name="Experiment_7">
            <Parameter name="Data is Row Oriented" type="bool" value="1"/>
            <Parameter name="Experiment Type" type="unsignedInteger" value="1"/>
            <Parameter name="File Name" type="file" value="Tpx1 100uM exp4.txt"/>
            <Parameter name="First Row" type="unsignedInteger" value="7"/>
            <Parameter name="Key" type="key" value="Experiment_38"/>
            <Parameter name="Last Row" type="unsignedInteger" value="10"/>
            <Parameter name="Number of Columns" type="unsignedInteger" value="7"/>
            <ParameterGroup name="Object Map">
              <ParameterGroup name="0">
                <Parameter name="Role" type="unsignedInteger" value="3"/>
              </ParameterGroup>
              <ParameterGroup name="1">
                <Parameter name="Object CN" type="cn" value="CN=Root,Model=NoName,Vector=Compartments[Intracellular],Vector=Metabolites[Tpx1-SH],Reference=Concentration"/>
                <Parameter name="Role" type="unsignedInteger" value="2"/>
                <Parameter name="Weight" type="unsignedFloat" value="1"/>
              </ParameterGroup>
              <ParameterGroup name="2">
                <Parameter name="Object CN" type="cn" value="CN=Root,Model=NoName,Vector=Compartments[Intracellular],Vector=Metabolites[Tpx1-ox#2],Reference=Concentration"/>
                <Parameter name="Role" type="unsignedInteger" value="2"/>
                <Parameter name="Weight" type="unsignedFloat" value="1"/>
              </ParameterGroup>
              <ParameterGroup name="3">
                <Parameter name="Object CN" type="cn" value="CN=Root,Model=NoName,Vector=Compartments[Intracellular],Vector=Metabolites[Tpx1-ox#1],Reference=Concentration"/>
                <Parameter name="Role" type="unsignedInteger" value="2"/>
                <Parameter name="Weight" type="unsignedFloat" value="1"/>
              </ParameterGroup>
              <ParameterGroup name="4">
                <Parameter name="Object CN" type="cn" value="CN=Root,Model=NoName,Vector=Compartments[Intracellular],Vector=Metabolites[Tpx1-ox:SOOH],Reference=Concentration"/>
                <Parameter name="Role" type="unsignedInteger" value="2"/>
              </ParameterGroup>
              <ParameterGroup name="5">
                <Parameter name="Object CN" type="cn" value="CN=Root,Model=NoName,Vector=Compartments[Intracellular],Vector=Metabolites[Tpx1-SOOH],Reference=Concentration"/>
                <Parameter name="Role" type="unsignedInteger" value="2"/>
              </ParameterGroup>
              <ParameterGroup name="6">
                <Parameter name="Object CN" type="cn" value="CN=Root,Model=NoName,Vector=Compartments[Media],Vector=Metabolites[H2O2(ex)],Reference=InitialConcentration"/>
                <Parameter name="Role" type="unsignedInteger" value="1"/>
              </ParameterGroup>
            </ParameterGroup>
            <Parameter name="Row containing Names" type="unsignedInteger" value="7"/>
            <Parameter name="Separator" type="string" value="&#x09;"/>
            <Parameter name="Start in Steady State" type="bool" value="0"/>
            <Parameter name="Weight Method" type="unsignedInteger" value="1"/>
          </ParameterGroup>
          <ParameterGroup name="Experiment_8">
            <Parameter name="Data is Row Oriented" type="bool" value="1"/>
            <Parameter name="Experiment Type" type="unsignedInteger" value="1"/>
            <Parameter name="File Name" type="file" value="Tpx1 200uM exp1.txt"/>
            <Parameter name="First Row" type="unsignedInteger" value="1"/>
            <Parameter name="Key" type="key" value="Experiment_39"/>
            <Parameter name="Last Row" type="unsignedInteger" value="10"/>
            <Parameter name="Number of Columns" type="unsignedInteger" value="7"/>
            <ParameterGroup name="Object Map">
              <ParameterGroup name="0">
                <Parameter name="Role" type="unsignedInteger" value="3"/>
              </ParameterGroup>
              <ParameterGroup name="1">
                <Parameter name="Object CN" type="cn" value="CN=Root,Model=NoName,Vector=Compartments[Intracellular],Vector=Metabolites[Tpx1-SH],Reference=Concentration"/>
                <Parameter name="Role" type="unsignedInteger" value="2"/>
                <Parameter name="Weight" type="unsignedFloat" value="1"/>
              </ParameterGroup>
              <ParameterGroup name="2">
                <Parameter name="Object CN" type="cn" value="CN=Root,Model=NoName,Vector=Compartments[Intracellular],Vector=Metabolites[Tpx1-ox#2],Reference=Concentration"/>
                <Parameter name="Role" type="unsignedInteger" value="2"/>
                <Parameter name="Weight" type="unsignedFloat" value="1"/>
              </ParameterGroup>
              <ParameterGroup name="3">
                <Parameter name="Object CN" type="cn" value="CN=Root,Model=NoName,Vector=Compartments[Intracellular],Vector=Metabolites[Tpx1-ox:SOOH],Reference=Concentration"/>
                <Parameter name="Role" type="unsignedInteger" value="2"/>
              </ParameterGroup>
              <ParameterGroup name="4">
                <Parameter name="Object CN" type="cn" value="CN=Root,Model=NoName,Vector=Compartments[Intracellular],Vector=Metabolites[Tpx1-ox#1],Reference=Concentration"/>
                <Parameter name="Role" type="unsignedInteger" value="2"/>
                <Parameter name="Weight" type="unsignedFloat" value="1"/>
              </ParameterGroup>
              <ParameterGroup name="5">
                <Parameter name="Object CN" type="cn" value="CN=Root,Model=NoName,Vector=Compartments[Intracellular],Vector=Metabolites[Tpx1-SOOH],Reference=Concentration"/>
                <Parameter name="Role" type="unsignedInteger" value="2"/>
                <Parameter name="Weight" type="unsignedFloat" value="3"/>
              </ParameterGroup>
              <ParameterGroup name="6">
                <Parameter name="Object CN" type="cn" value="CN=Root,Model=NoName,Vector=Compartments[Media],Vector=Metabolites[H2O2(ex)],Reference=InitialConcentration"/>
                <Parameter name="Role" type="unsignedInteger" value="1"/>
              </ParameterGroup>
            </ParameterGroup>
            <Parameter name="Row containing Names" type="unsignedInteger" value="1"/>
            <Parameter name="Separator" type="string" value="&#x09;"/>
            <Parameter name="Start in Steady State" type="bool" value="0"/>
            <Parameter name="Weight Method" type="unsignedInteger" value="1"/>
          </ParameterGroup>
          <ParameterGroup name="Experiment_9">
            <Parameter name="Data is Row Oriented" type="bool" value="1"/>
            <Parameter name="Experiment Type" type="unsignedInteger" value="1"/>
            <Parameter name="File Name" type="file" value="Tpx1 200uM exp1.txt"/>
            <Parameter name="First Row" type="unsignedInteger" value="12"/>
            <Parameter name="Key" type="key" value="Experiment_40"/>
            <Parameter name="Last Row" type="unsignedInteger" value="15"/>
            <Parameter name="Number of Columns" type="unsignedInteger" value="7"/>
            <ParameterGroup name="Object Map">
              <ParameterGroup name="0">
                <Parameter name="Role" type="unsignedInteger" value="3"/>
              </ParameterGroup>
              <ParameterGroup name="1">
                <Parameter name="Object CN" type="cn" value="CN=Root,Model=NoName,Vector=Compartments[Intracellular],Vector=Metabolites[Tpx1-SH],Reference=Concentration"/>
                <Parameter name="Role" type="unsignedInteger" value="2"/>
                <Parameter name="Weight" type="unsignedFloat" value="1"/>
              </ParameterGroup>
              <ParameterGroup name="2">
                <Parameter name="Object CN" type="cn" value="CN=Root,Model=NoName,Vector=Compartments[Intracellular],Vector=Metabolites[Tpx1-ox#2],Reference=Concentration"/>
                <Parameter name="Role" type="unsignedInteger" value="2"/>
                <Parameter name="Weight" type="unsignedFloat" value="1"/>
              </ParameterGroup>
              <ParameterGroup name="3">
                <Parameter name="Object CN" type="cn" value="CN=Root,Model=NoName,Vector=Compartments[Intracellular],Vector=Metabolites[Tpx1-ox:SOOH],Reference=Concentration"/>
                <Parameter name="Role" type="unsignedInteger" value="2"/>
                <Parameter name="Weight" type="unsignedFloat" value="1"/>
              </ParameterGroup>
              <ParameterGroup name="4">
                <Parameter name="Object CN" type="cn" value="CN=Root,Model=NoName,Vector=Compartments[Intracellular],Vector=Metabolites[Tpx1-ox#1],Reference=Concentration"/>
                <Parameter name="Role" type="unsignedInteger" value="2"/>
                <Parameter name="Weight" type="unsignedFloat" value="1"/>
              </ParameterGroup>
              <ParameterGroup name="5">
                <Parameter name="Object CN" type="cn" value="CN=Root,Model=NoName,Vector=Compartments[Intracellular],Vector=Metabolites[Tpx1-SOOH],Reference=Concentration"/>
                <Parameter name="Role" type="unsignedInteger" value="2"/>
                <Parameter name="Weight" type="unsignedFloat" value="1"/>
              </ParameterGroup>
              <ParameterGroup name="6">
                <Parameter name="Object CN" type="cn" value="CN=Root,Model=NoName,Vector=Compartments[Media],Vector=Metabolites[H2O2(ex)],Reference=InitialConcentration"/>
                <Parameter name="Role" type="unsignedInteger" value="1"/>
              </ParameterGroup>
            </ParameterGroup>
            <Parameter name="Row containing Names" type="unsignedInteger" value="12"/>
            <Parameter name="Separator" type="string" value="&#x09;"/>
            <Parameter name="Start in Steady State" type="bool" value="0"/>
            <Parameter name="Weight Method" type="unsignedInteger" value="1"/>
          </ParameterGroup>
          <ParameterGroup name="Experiment_10">
            <Parameter name="Data is Row Oriented" type="bool" value="1"/>
            <Parameter name="Experiment Type" type="unsignedInteger" value="1"/>
            <Parameter name="File Name" type="file" value="Tpx1 200uM exp2.txt"/>
            <Parameter name="First Row" type="unsignedInteger" value="1"/>
            <Parameter name="Key" type="key" value="Experiment_2"/>
            <Parameter name="Last Row" type="unsignedInteger" value="10"/>
            <Parameter name="Number of Columns" type="unsignedInteger" value="7"/>
            <ParameterGroup name="Object Map">
              <ParameterGroup name="0">
                <Parameter name="Role" type="unsignedInteger" value="3"/>
              </ParameterGroup>
              <ParameterGroup name="1">
                <Parameter name="Object CN" type="cn" value="CN=Root,Model=NoName,Vector=Compartments[Intracellular],Vector=Metabolites[Tpx1-SH],Reference=Concentration"/>
                <Parameter name="Role" type="unsignedInteger" value="2"/>
                <Parameter name="Weight" type="unsignedFloat" value="1"/>
              </ParameterGroup>
              <ParameterGroup name="2">
                <Parameter name="Object CN" type="cn" value="CN=Root,Model=NoName,Vector=Compartments[Intracellular],Vector=Metabolites[Tpx1-ox#2],Reference=Concentration"/>
                <Parameter name="Role" type="unsignedInteger" value="2"/>
                <Parameter name="Weight" type="unsignedFloat" value="1"/>
              </ParameterGroup>
              <ParameterGroup name="3">
                <Parameter name="Object CN" type="cn" value="CN=Root,Model=NoName,Vector=Compartments[Intracellular],Vector=Metabolites[Tpx1-ox:SOOH],Reference=Concentration"/>
                <Parameter name="Role" type="unsignedInteger" value="2"/>
                <Parameter name="Weight" type="unsignedFloat" value="1"/>
              </ParameterGroup>
              <ParameterGroup name="4">
                <Parameter name="Object CN" type="cn" value="CN=Root,Model=NoName,Vector=Compartments[Intracellular],Vector=Metabolites[Tpx1-ox#1],Reference=Concentration"/>
                <Parameter name="Role" type="unsignedInteger" value="2"/>
                <Parameter name="Weight" type="unsignedFloat" value="1"/>
              </ParameterGroup>
              <ParameterGroup name="5">
                <Parameter name="Object CN" type="cn" value="CN=Root,Model=NoName,Vector=Compartments[Intracellular],Vector=Metabolites[Tpx1-SOOH],Reference=Concentration"/>
                <Parameter name="Role" type="unsignedInteger" value="2"/>
                <Parameter name="Weight" type="unsignedFloat" value="3"/>
              </ParameterGroup>
              <ParameterGroup name="6">
                <Parameter name="Object CN" type="cn" value="CN=Root,Model=NoName,Vector=Compartments[Media],Vector=Metabolites[H2O2(ex)],Reference=InitialConcentration"/>
                <Parameter name="Role" type="unsignedInteger" value="1"/>
              </ParameterGroup>
            </ParameterGroup>
            <Parameter name="Row containing Names" type="unsignedInteger" value="1"/>
            <Parameter name="Separator" type="string" value="&#x09;"/>
            <Parameter name="Start in Steady State" type="bool" value="0"/>
            <Parameter name="Weight Method" type="unsignedInteger" value="1"/>
          </ParameterGroup>
          <ParameterGroup name="Experiment_11">
            <Parameter name="Data is Row Oriented" type="bool" value="1"/>
            <Parameter name="Experiment Type" type="unsignedInteger" value="1"/>
            <Parameter name="File Name" type="file" value="Tpx1 200uM exp2.txt"/>
            <Parameter name="First Row" type="unsignedInteger" value="12"/>
            <Parameter name="Key" type="key" value="Experiment_3"/>
            <Parameter name="Last Row" type="unsignedInteger" value="15"/>
            <Parameter name="Number of Columns" type="unsignedInteger" value="7"/>
            <ParameterGroup name="Object Map">
              <ParameterGroup name="0">
                <Parameter name="Role" type="unsignedInteger" value="3"/>
              </ParameterGroup>
              <ParameterGroup name="1">
                <Parameter name="Object CN" type="cn" value="CN=Root,Model=NoName,Vector=Compartments[Intracellular],Vector=Metabolites[Tpx1-SH],Reference=Concentration"/>
                <Parameter name="Role" type="unsignedInteger" value="2"/>
                <Parameter name="Weight" type="unsignedFloat" value="1"/>
              </ParameterGroup>
              <ParameterGroup name="2">
                <Parameter name="Object CN" type="cn" value="CN=Root,Model=NoName,Vector=Compartments[Intracellular],Vector=Metabolites[Tpx1-ox#2],Reference=Concentration"/>
                <Parameter name="Role" type="unsignedInteger" value="2"/>
                <Parameter name="Weight" type="unsignedFloat" value="1"/>
              </ParameterGroup>
              <ParameterGroup name="3">
                <Parameter name="Object CN" type="cn" value="CN=Root,Model=NoName,Vector=Compartments[Intracellular],Vector=Metabolites[Tpx1-ox:SOOH],Reference=Concentration"/>
                <Parameter name="Role" type="unsignedInteger" value="2"/>
                <Parameter name="Weight" type="unsignedFloat" value="1"/>
              </ParameterGroup>
              <ParameterGroup name="4">
                <Parameter name="Object CN" type="cn" value="CN=Root,Model=NoName,Vector=Compartments[Intracellular],Vector=Metabolites[Tpx1-ox#1],Reference=Concentration"/>
                <Parameter name="Role" type="unsignedInteger" value="2"/>
                <Parameter name="Weight" type="unsignedFloat" value="1"/>
              </ParameterGroup>
              <ParameterGroup name="5">
                <Parameter name="Object CN" type="cn" value="CN=Root,Model=NoName,Vector=Compartments[Intracellular],Vector=Metabolites[Tpx1-SOOH],Reference=Concentration"/>
                <Parameter name="Role" type="unsignedInteger" value="2"/>
                <Parameter name="Weight" type="unsignedFloat" value="1"/>
              </ParameterGroup>
              <ParameterGroup name="6">
                <Parameter name="Object CN" type="cn" value="CN=Root,Model=NoName,Vector=Compartments[Media],Vector=Metabolites[H2O2(ex)],Reference=InitialConcentration"/>
                <Parameter name="Role" type="unsignedInteger" value="1"/>
              </ParameterGroup>
            </ParameterGroup>
            <Parameter name="Row containing Names" type="unsignedInteger" value="12"/>
            <Parameter name="Separator" type="string" value="&#x09;"/>
            <Parameter name="Start in Steady State" type="bool" value="0"/>
            <Parameter name="Weight Method" type="unsignedInteger" value="1"/>
          </ParameterGroup>
          <ParameterGroup name="Experiment_12">
            <Parameter name="Data is Row Oriented" type="bool" value="1"/>
            <Parameter name="Experiment Type" type="unsignedInteger" value="1"/>
            <Parameter name="File Name" type="file" value="Tpx1 200uM exp3.txt"/>
            <Parameter name="First Row" type="unsignedInteger" value="1"/>
            <Parameter name="Key" type="key" value="Experiment_4"/>
            <Parameter name="Last Row" type="unsignedInteger" value="3"/>
            <Parameter name="Number of Columns" type="unsignedInteger" value="7"/>
            <ParameterGroup name="Object Map">
              <ParameterGroup name="0">
                <Parameter name="Role" type="unsignedInteger" value="3"/>
              </ParameterGroup>
              <ParameterGroup name="1">
                <Parameter name="Object CN" type="cn" value="CN=Root,Model=NoName,Vector=Compartments[Intracellular],Vector=Metabolites[Tpx1-SH],Reference=Concentration"/>
                <Parameter name="Role" type="unsignedInteger" value="2"/>
                <Parameter name="Weight" type="unsignedFloat" value="1"/>
              </ParameterGroup>
              <ParameterGroup name="2">
                <Parameter name="Object CN" type="cn" value="CN=Root,Model=NoName,Vector=Compartments[Intracellular],Vector=Metabolites[Tpx1-ox#2],Reference=Concentration"/>
                <Parameter name="Role" type="unsignedInteger" value="2"/>
                <Parameter name="Weight" type="unsignedFloat" value="1"/>
              </ParameterGroup>
              <ParameterGroup name="3">
                <Parameter name="Object CN" type="cn" value="CN=Root,Model=NoName,Vector=Compartments[Intracellular],Vector=Metabolites[Tpx1-ox:SOOH],Reference=Concentration"/>
                <Parameter name="Role" type="unsignedInteger" value="2"/>
                <Parameter name="Weight" type="unsignedFloat" value="1"/>
              </ParameterGroup>
              <ParameterGroup name="4">
                <Parameter name="Object CN" type="cn" value="CN=Root,Model=NoName,Vector=Compartments[Intracellular],Vector=Metabolites[Tpx1-ox#1],Reference=Concentration"/>
                <Parameter name="Role" type="unsignedInteger" value="2"/>
                <Parameter name="Weight" type="unsignedFloat" value="1"/>
              </ParameterGroup>
              <ParameterGroup name="5">
                <Parameter name="Object CN" type="cn" value="CN=Root,Model=NoName,Vector=Compartments[Intracellular],Vector=Metabolites[Tpx1-SOOH],Reference=Concentration"/>
                <Parameter name="Role" type="unsignedInteger" value="2"/>
                <Parameter name="Weight" type="unsignedFloat" value="3"/>
              </ParameterGroup>
              <ParameterGroup name="6">
                <Parameter name="Object CN" type="cn" value="CN=Root,Model=NoName,Vector=Compartments[Media],Vector=Metabolites[H2O2(ex)],Reference=InitialConcentration"/>
                <Parameter name="Role" type="unsignedInteger" value="1"/>
              </ParameterGroup>
            </ParameterGroup>
            <Parameter name="Row containing Names" type="unsignedInteger" value="1"/>
            <Parameter name="Separator" type="string" value="&#x09;"/>
            <Parameter name="Start in Steady State" type="bool" value="0"/>
            <Parameter name="Weight Method" type="unsignedInteger" value="1"/>
          </ParameterGroup>
          <ParameterGroup name="Experiment_13">
            <Parameter name="Data is Row Oriented" type="bool" value="1"/>
            <Parameter name="Experiment Type" type="unsignedInteger" value="1"/>
            <Parameter name="File Name" type="file" value="Tpx1 200uM exp3.txt"/>
            <Parameter name="First Row" type="unsignedInteger" value="5"/>
            <Parameter name="Key" type="key" value="Experiment_5"/>
            <Parameter name="Last Row" type="unsignedInteger" value="8"/>
            <Parameter name="Number of Columns" type="unsignedInteger" value="7"/>
            <ParameterGroup name="Object Map">
              <ParameterGroup name="0">
                <Parameter name="Role" type="unsignedInteger" value="3"/>
              </ParameterGroup>
              <ParameterGroup name="1">
                <Parameter name="Object CN" type="cn" value="CN=Root,Model=NoName,Vector=Compartments[Intracellular],Vector=Metabolites[Tpx1-SH],Reference=Concentration"/>
                <Parameter name="Role" type="unsignedInteger" value="2"/>
                <Parameter name="Weight" type="unsignedFloat" value="1"/>
              </ParameterGroup>
              <ParameterGroup name="2">
                <Parameter name="Object CN" type="cn" value="CN=Root,Model=NoName,Vector=Compartments[Intracellular],Vector=Metabolites[Tpx1-ox#2],Reference=Concentration"/>
                <Parameter name="Role" type="unsignedInteger" value="2"/>
                <Parameter name="Weight" type="unsignedFloat" value="1"/>
              </ParameterGroup>
              <ParameterGroup name="3">
                <Parameter name="Object CN" type="cn" value="CN=Root,Model=NoName,Vector=Compartments[Intracellular],Vector=Metabolites[Tpx1-ox:SOOH],Reference=Concentration"/>
                <Parameter name="Role" type="unsignedInteger" value="2"/>
                <Parameter name="Weight" type="unsignedFloat" value="1"/>
              </ParameterGroup>
              <ParameterGroup name="4">
                <Parameter name="Object CN" type="cn" value="CN=Root,Model=NoName,Vector=Compartments[Intracellular],Vector=Metabolites[Tpx1-ox#1],Reference=Concentration"/>
                <Parameter name="Role" type="unsignedInteger" value="2"/>
                <Parameter name="Weight" type="unsignedFloat" value="1"/>
              </ParameterGroup>
              <ParameterGroup name="5">
                <Parameter name="Object CN" type="cn" value="CN=Root,Model=NoName,Vector=Compartments[Intracellular],Vector=Metabolites[Tpx1-SOOH],Reference=Concentration"/>
                <Parameter name="Role" type="unsignedInteger" value="2"/>
                <Parameter name="Weight" type="unsignedFloat" value="1"/>
              </ParameterGroup>
              <ParameterGroup name="6">
                <Parameter name="Object CN" type="cn" value="CN=Root,Model=NoName,Vector=Compartments[Media],Vector=Metabolites[H2O2(ex)],Reference=InitialConcentration"/>
                <Parameter name="Role" type="unsignedInteger" value="1"/>
              </ParameterGroup>
            </ParameterGroup>
            <Parameter name="Row containing Names" type="unsignedInteger" value="5"/>
            <Parameter name="Separator" type="string" value="&#x09;"/>
            <Parameter name="Start in Steady State" type="bool" value="0"/>
            <Parameter name="Weight Method" type="unsignedInteger" value="1"/>
          </ParameterGroup>
          <ParameterGroup name="Experiment_14">
            <Parameter name="Data is Row Oriented" type="bool" value="1"/>
            <Parameter name="Experiment Type" type="unsignedInteger" value="1"/>
            <Parameter name="File Name" type="file" value="Tpx1 200uM exp4.txt"/>
            <Parameter name="First Row" type="unsignedInteger" value="1"/>
            <Parameter name="Key" type="key" value="Experiment_6"/>
            <Parameter name="Last Row" type="unsignedInteger" value="10"/>
            <Parameter name="Number of Columns" type="unsignedInteger" value="7"/>
            <ParameterGroup name="Object Map">
              <ParameterGroup name="0">
                <Parameter name="Role" type="unsignedInteger" value="3"/>
              </ParameterGroup>
              <ParameterGroup name="1">
                <Parameter name="Object CN" type="cn" value="CN=Root,Model=NoName,Vector=Compartments[Intracellular],Vector=Metabolites[Tpx1-SH],Reference=Concentration"/>
                <Parameter name="Role" type="unsignedInteger" value="2"/>
                <Parameter name="Weight" type="unsignedFloat" value="1"/>
              </ParameterGroup>
              <ParameterGroup name="2">
                <Parameter name="Object CN" type="cn" value="CN=Root,Model=NoName,Vector=Compartments[Intracellular],Vector=Metabolites[Tpx1-ox#2],Reference=Concentration"/>
                <Parameter name="Role" type="unsignedInteger" value="2"/>
                <Parameter name="Weight" type="unsignedFloat" value="1"/>
              </ParameterGroup>
              <ParameterGroup name="3">
                <Parameter name="Object CN" type="cn" value="CN=Root,Model=NoName,Vector=Compartments[Intracellular],Vector=Metabolites[Tpx1-ox:SOOH],Reference=Concentration"/>
                <Parameter name="Role" type="unsignedInteger" value="2"/>
                <Parameter name="Weight" type="unsignedFloat" value="1"/>
              </ParameterGroup>
              <ParameterGroup name="4">
                <Parameter name="Object CN" type="cn" value="CN=Root,Model=NoName,Vector=Compartments[Intracellular],Vector=Metabolites[Tpx1-ox#1],Reference=Concentration"/>
                <Parameter name="Role" type="unsignedInteger" value="2"/>
                <Parameter name="Weight" type="unsignedFloat" value="1"/>
              </ParameterGroup>
              <ParameterGroup name="5">
                <Parameter name="Object CN" type="cn" value="CN=Root,Model=NoName,Vector=Compartments[Intracellular],Vector=Metabolites[Tpx1-SOOH],Reference=Concentration"/>
                <Parameter name="Role" type="unsignedInteger" value="2"/>
                <Parameter name="Weight" type="unsignedFloat" value="3"/>
              </ParameterGroup>
              <ParameterGroup name="6">
                <Parameter name="Object CN" type="cn" value="CN=Root,Model=NoName,Vector=Compartments[Media],Vector=Metabolites[H2O2(ex)],Reference=InitialConcentration"/>
                <Parameter name="Role" type="unsignedInteger" value="1"/>
              </ParameterGroup>
            </ParameterGroup>
            <Parameter name="Row containing Names" type="unsignedInteger" value="1"/>
            <Parameter name="Separator" type="string" value="&#x09;"/>
            <Parameter name="Start in Steady State" type="bool" value="0"/>
            <Parameter name="Weight Method" type="unsignedInteger" value="1"/>
          </ParameterGroup>
          <ParameterGroup name="Experiment_15">
            <Parameter name="Data is Row Oriented" type="bool" value="1"/>
            <Parameter name="Experiment Type" type="unsignedInteger" value="1"/>
            <Parameter name="File Name" type="file" value="Tpx1 200uM exp4.txt"/>
            <Parameter name="First Row" type="unsignedInteger" value="12"/>
            <Parameter name="Key" type="key" value="Experiment_7"/>
            <Parameter name="Last Row" type="unsignedInteger" value="15"/>
            <Parameter name="Number of Columns" type="unsignedInteger" value="7"/>
            <ParameterGroup name="Object Map">
              <ParameterGroup name="0">
                <Parameter name="Role" type="unsignedInteger" value="3"/>
              </ParameterGroup>
              <ParameterGroup name="1">
                <Parameter name="Object CN" type="cn" value="CN=Root,Model=NoName,Vector=Compartments[Intracellular],Vector=Metabolites[Tpx1-SH],Reference=Concentration"/>
                <Parameter name="Role" type="unsignedInteger" value="2"/>
                <Parameter name="Weight" type="unsignedFloat" value="1"/>
              </ParameterGroup>
              <ParameterGroup name="2">
                <Parameter name="Object CN" type="cn" value="CN=Root,Model=NoName,Vector=Compartments[Intracellular],Vector=Metabolites[Tpx1-ox#2],Reference=Concentration"/>
                <Parameter name="Role" type="unsignedInteger" value="2"/>
                <Parameter name="Weight" type="unsignedFloat" value="1"/>
              </ParameterGroup>
              <ParameterGroup name="3">
                <Parameter name="Object CN" type="cn" value="CN=Root,Model=NoName,Vector=Compartments[Intracellular],Vector=Metabolites[Tpx1-ox:SOOH],Reference=Concentration"/>
                <Parameter name="Role" type="unsignedInteger" value="2"/>
                <Parameter name="Weight" type="unsignedFloat" value="1"/>
              </ParameterGroup>
              <ParameterGroup name="4">
                <Parameter name="Object CN" type="cn" value="CN=Root,Model=NoName,Vector=Compartments[Intracellular],Vector=Metabolites[Tpx1-ox#1],Reference=Concentration"/>
                <Parameter name="Role" type="unsignedInteger" value="2"/>
                <Parameter name="Weight" type="unsignedFloat" value="1"/>
              </ParameterGroup>
              <ParameterGroup name="5">
                <Parameter name="Object CN" type="cn" value="CN=Root,Model=NoName,Vector=Compartments[Intracellular],Vector=Metabolites[Tpx1-SOOH],Reference=Concentration"/>
                <Parameter name="Role" type="unsignedInteger" value="2"/>
                <Parameter name="Weight" type="unsignedFloat" value="1"/>
              </ParameterGroup>
              <ParameterGroup name="6">
                <Parameter name="Object CN" type="cn" value="CN=Root,Model=NoName,Vector=Compartments[Media],Vector=Metabolites[H2O2(ex)],Reference=InitialConcentration"/>
                <Parameter name="Role" type="unsignedInteger" value="1"/>
              </ParameterGroup>
            </ParameterGroup>
            <Parameter name="Row containing Names" type="unsignedInteger" value="12"/>
            <Parameter name="Separator" type="string" value="&#x09;"/>
            <Parameter name="Start in Steady State" type="bool" value="0"/>
            <Parameter name="Weight Method" type="unsignedInteger" value="1"/>
          </ParameterGroup>
          <ParameterGroup name="Experiment_16">
            <Parameter name="Data is Row Oriented" type="bool" value="1"/>
            <Parameter name="Experiment Type" type="unsignedInteger" value="1"/>
            <Parameter name="File Name" type="file" value="Tpx1 200uM exp5.txt"/>
            <Parameter name="First Row" type="unsignedInteger" value="1"/>
            <Parameter name="Key" type="key" value="Experiment_8"/>
            <Parameter name="Last Row" type="unsignedInteger" value="9"/>
            <Parameter name="Number of Columns" type="unsignedInteger" value="7"/>
            <ParameterGroup name="Object Map">
              <ParameterGroup name="0">
                <Parameter name="Role" type="unsignedInteger" value="3"/>
              </ParameterGroup>
              <ParameterGroup name="1">
                <Parameter name="Object CN" type="cn" value="CN=Root,Model=NoName,Vector=Compartments[Intracellular],Vector=Metabolites[Tpx1-SH],Reference=Concentration"/>
                <Parameter name="Role" type="unsignedInteger" value="2"/>
                <Parameter name="Weight" type="unsignedFloat" value="1"/>
              </ParameterGroup>
              <ParameterGroup name="2">
                <Parameter name="Object CN" type="cn" value="CN=Root,Model=NoName,Vector=Compartments[Intracellular],Vector=Metabolites[Tpx1-ox#2],Reference=Concentration"/>
                <Parameter name="Role" type="unsignedInteger" value="2"/>
                <Parameter name="Weight" type="unsignedFloat" value="1"/>
              </ParameterGroup>
              <ParameterGroup name="3">
                <Parameter name="Object CN" type="cn" value="CN=Root,Model=NoName,Vector=Compartments[Intracellular],Vector=Metabolites[Tpx1-ox:SOOH],Reference=Concentration"/>
                <Parameter name="Role" type="unsignedInteger" value="2"/>
                <Parameter name="Weight" type="unsignedFloat" value="1"/>
              </ParameterGroup>
              <ParameterGroup name="4">
                <Parameter name="Object CN" type="cn" value="CN=Root,Model=NoName,Vector=Compartments[Intracellular],Vector=Metabolites[Tpx1-ox#1],Reference=Concentration"/>
                <Parameter name="Role" type="unsignedInteger" value="2"/>
                <Parameter name="Weight" type="unsignedFloat" value="1"/>
              </ParameterGroup>
              <ParameterGroup name="5">
                <Parameter name="Object CN" type="cn" value="CN=Root,Model=NoName,Vector=Compartments[Intracellular],Vector=Metabolites[Tpx1-SOOH],Reference=Concentration"/>
                <Parameter name="Role" type="unsignedInteger" value="2"/>
                <Parameter name="Weight" type="unsignedFloat" value="3"/>
              </ParameterGroup>
              <ParameterGroup name="6">
                <Parameter name="Object CN" type="cn" value="CN=Root,Model=NoName,Vector=Compartments[Media],Vector=Metabolites[H2O2(ex)],Reference=InitialConcentration"/>
                <Parameter name="Role" type="unsignedInteger" value="1"/>
              </ParameterGroup>
            </ParameterGroup>
            <Parameter name="Row containing Names" type="unsignedInteger" value="1"/>
            <Parameter name="Separator" type="string" value="&#x09;"/>
            <Parameter name="Start in Steady State" type="bool" value="0"/>
            <Parameter name="Weight Method" type="unsignedInteger" value="1"/>
          </ParameterGroup>
          <ParameterGroup name="Experiment_17">
            <Parameter name="Data is Row Oriented" type="bool" value="1"/>
            <Parameter name="Experiment Type" type="unsignedInteger" value="1"/>
            <Parameter name="File Name" type="file" value="Tpx1 200uM exp5.txt"/>
            <Parameter name="First Row" type="unsignedInteger" value="11"/>
            <Parameter name="Key" type="key" value="Experiment_9"/>
            <Parameter name="Last Row" type="unsignedInteger" value="14"/>
            <Parameter name="Number of Columns" type="unsignedInteger" value="7"/>
            <ParameterGroup name="Object Map">
              <ParameterGroup name="0">
                <Parameter name="Role" type="unsignedInteger" value="3"/>
              </ParameterGroup>
              <ParameterGroup name="1">
                <Parameter name="Object CN" type="cn" value="CN=Root,Model=NoName,Vector=Compartments[Intracellular],Vector=Metabolites[Tpx1-SH],Reference=Concentration"/>
                <Parameter name="Role" type="unsignedInteger" value="2"/>
                <Parameter name="Weight" type="unsignedFloat" value="1"/>
              </ParameterGroup>
              <ParameterGroup name="2">
                <Parameter name="Object CN" type="cn" value="CN=Root,Model=NoName,Vector=Compartments[Intracellular],Vector=Metabolites[Tpx1-ox#2],Reference=Concentration"/>
                <Parameter name="Role" type="unsignedInteger" value="2"/>
                <Parameter name="Weight" type="unsignedFloat" value="1"/>
              </ParameterGroup>
              <ParameterGroup name="3">
                <Parameter name="Object CN" type="cn" value="CN=Root,Model=NoName,Vector=Compartments[Intracellular],Vector=Metabolites[Tpx1-ox:SOOH],Reference=Concentration"/>
                <Parameter name="Role" type="unsignedInteger" value="2"/>
                <Parameter name="Weight" type="unsignedFloat" value="1"/>
              </ParameterGroup>
              <ParameterGroup name="4">
                <Parameter name="Object CN" type="cn" value="CN=Root,Model=NoName,Vector=Compartments[Intracellular],Vector=Metabolites[Tpx1-ox#1],Reference=Concentration"/>
                <Parameter name="Role" type="unsignedInteger" value="2"/>
                <Parameter name="Weight" type="unsignedFloat" value="1"/>
              </ParameterGroup>
              <ParameterGroup name="5">
                <Parameter name="Object CN" type="cn" value="CN=Root,Model=NoName,Vector=Compartments[Intracellular],Vector=Metabolites[Tpx1-SOOH],Reference=Concentration"/>
                <Parameter name="Role" type="unsignedInteger" value="2"/>
                <Parameter name="Weight" type="unsignedFloat" value="1"/>
              </ParameterGroup>
              <ParameterGroup name="6">
                <Parameter name="Object CN" type="cn" value="CN=Root,Model=NoName,Vector=Compartments[Media],Vector=Metabolites[H2O2(ex)],Reference=InitialConcentration"/>
                <Parameter name="Role" type="unsignedInteger" value="1"/>
              </ParameterGroup>
            </ParameterGroup>
            <Parameter name="Row containing Names" type="unsignedInteger" value="11"/>
            <Parameter name="Separator" type="string" value="&#x09;"/>
            <Parameter name="Start in Steady State" type="bool" value="0"/>
            <Parameter name="Weight Method" type="unsignedInteger" value="1"/>
          </ParameterGroup>
          <ParameterGroup name="Experiment_18">
            <Parameter name="Data is Row Oriented" type="bool" value="1"/>
            <Parameter name="Experiment Type" type="unsignedInteger" value="1"/>
            <Parameter name="File Name" type="file" value="Tpx1 range exp1.txt"/>
            <Parameter name="First Row" type="unsignedInteger" value="1"/>
            <Parameter name="Key" type="key" value="Experiment_10"/>
            <Parameter name="Last Row" type="unsignedInteger" value="3"/>
            <Parameter name="Number of Columns" type="unsignedInteger" value="7"/>
            <ParameterGroup name="Object Map">
              <ParameterGroup name="0">
                <Parameter name="Role" type="unsignedInteger" value="3"/>
              </ParameterGroup>
              <ParameterGroup name="1">
                <Parameter name="Object CN" type="cn" value="CN=Root,Model=NoName,Vector=Compartments[Media],Vector=Metabolites[H2O2(ex)],Reference=InitialConcentration"/>
                <Parameter name="Role" type="unsignedInteger" value="1"/>
              </ParameterGroup>
              <ParameterGroup name="2">
                <Parameter name="Object CN" type="cn" value="CN=Root,Model=NoName,Vector=Compartments[Intracellular],Vector=Metabolites[Tpx1-SH],Reference=Concentration"/>
                <Parameter name="Role" type="unsignedInteger" value="2"/>
                <Parameter name="Weight" type="unsignedFloat" value="1"/>
              </ParameterGroup>
              <ParameterGroup name="3">
                <Parameter name="Object CN" type="cn" value="CN=Root,Model=NoName,Vector=Compartments[Intracellular],Vector=Metabolites[Tpx1-SOOH],Reference=Concentration"/>
                <Parameter name="Role" type="unsignedInteger" value="2"/>
              </ParameterGroup>
              <ParameterGroup name="4">
                <Parameter name="Object CN" type="cn" value="CN=Root,Model=NoName,Vector=Compartments[Intracellular],Vector=Metabolites[Tpx1-ox#2],Reference=Concentration"/>
                <Parameter name="Role" type="unsignedInteger" value="2"/>
              </ParameterGroup>
              <ParameterGroup name="5">
                <Parameter name="Object CN" type="cn" value="CN=Root,Model=NoName,Vector=Compartments[Intracellular],Vector=Metabolites[Tpx1-ox:SOOH],Reference=Concentration"/>
                <Parameter name="Role" type="unsignedInteger" value="2"/>
              </ParameterGroup>
              <ParameterGroup name="6">
                <Parameter name="Object CN" type="cn" value="CN=Root,Model=NoName,Vector=Compartments[Intracellular],Vector=Metabolites[Tpx1-ox#1],Reference=Concentration"/>
                <Parameter name="Role" type="unsignedInteger" value="2"/>
                <Parameter name="Weight" type="unsignedFloat" value="1"/>
              </ParameterGroup>
            </ParameterGroup>
            <Parameter name="Row containing Names" type="unsignedInteger" value="1"/>
            <Parameter name="Separator" type="string" value="&#x09;"/>
            <Parameter name="Start in Steady State" type="bool" value="0"/>
            <Parameter name="Weight Method" type="unsignedInteger" value="1"/>
          </ParameterGroup>
          <ParameterGroup name="Experiment_19">
            <Parameter name="Data is Row Oriented" type="bool" value="1"/>
            <Parameter name="Experiment Type" type="unsignedInteger" value="1"/>
            <Parameter name="File Name" type="file" value="Tpx1 range exp1.txt"/>
            <Parameter name="First Row" type="unsignedInteger" value="5"/>
            <Parameter name="Key" type="key" value="Experiment_11"/>
            <Parameter name="Last Row" type="unsignedInteger" value="7"/>
            <Parameter name="Number of Columns" type="unsignedInteger" value="7"/>
            <ParameterGroup name="Object Map">
              <ParameterGroup name="0">
                <Parameter name="Role" type="unsignedInteger" value="3"/>
              </ParameterGroup>
              <ParameterGroup name="1">
                <Parameter name="Object CN" type="cn" value="CN=Root,Model=NoName,Vector=Compartments[Media],Vector=Metabolites[H2O2(ex)],Reference=InitialConcentration"/>
                <Parameter name="Role" type="unsignedInteger" value="1"/>
              </ParameterGroup>
              <ParameterGroup name="2">
                <Parameter name="Object CN" type="cn" value="CN=Root,Model=NoName,Vector=Compartments[Intracellular],Vector=Metabolites[Tpx1-SH],Reference=Concentration"/>
                <Parameter name="Role" type="unsignedInteger" value="2"/>
                <Parameter name="Weight" type="unsignedFloat" value="1"/>
              </ParameterGroup>
              <ParameterGroup name="3">
                <Parameter name="Object CN" type="cn" value="CN=Root,Model=NoName,Vector=Compartments[Intracellular],Vector=Metabolites[Tpx1-SOOH],Reference=Concentration"/>
                <Parameter name="Role" type="unsignedInteger" value="2"/>
                <Parameter name="Weight" type="unsignedFloat" value="1"/>
              </ParameterGroup>
              <ParameterGroup name="4">
                <Parameter name="Object CN" type="cn" value="CN=Root,Model=NoName,Vector=Compartments[Intracellular],Vector=Metabolites[Tpx1-ox#2],Reference=Concentration"/>
                <Parameter name="Role" type="unsignedInteger" value="2"/>
                <Parameter name="Weight" type="unsignedFloat" value="1"/>
              </ParameterGroup>
              <ParameterGroup name="5">
                <Parameter name="Object CN" type="cn" value="CN=Root,Model=NoName,Vector=Compartments[Intracellular],Vector=Metabolites[Tpx1-ox:SOOH],Reference=Concentration"/>
                <Parameter name="Role" type="unsignedInteger" value="2"/>
                <Parameter name="Weight" type="unsignedFloat" value="1"/>
              </ParameterGroup>
              <ParameterGroup name="6">
                <Parameter name="Object CN" type="cn" value="CN=Root,Model=NoName,Vector=Compartments[Intracellular],Vector=Metabolites[Tpx1-ox#1],Reference=Concentration"/>
                <Parameter name="Role" type="unsignedInteger" value="2"/>
                <Parameter name="Weight" type="unsignedFloat" value="49"/>
              </ParameterGroup>
            </ParameterGroup>
            <Parameter name="Row containing Names" type="unsignedInteger" value="5"/>
            <Parameter name="Separator" type="string" value="&#x09;"/>
            <Parameter name="Start in Steady State" type="bool" value="0"/>
            <Parameter name="Weight Method" type="unsignedInteger" value="1"/>
          </ParameterGroup>
          <ParameterGroup name="Experiment_20">
            <Parameter name="Data is Row Oriented" type="bool" value="1"/>
            <Parameter name="Experiment Type" type="unsignedInteger" value="1"/>
            <Parameter name="File Name" type="file" value="Tpx1 range exp1.txt"/>
            <Parameter name="First Row" type="unsignedInteger" value="9"/>
            <Parameter name="Key" type="key" value="Experiment_13"/>
            <Parameter name="Last Row" type="unsignedInteger" value="11"/>
            <Parameter name="Number of Columns" type="unsignedInteger" value="7"/>
            <ParameterGroup name="Object Map">
              <ParameterGroup name="0">
                <Parameter name="Role" type="unsignedInteger" value="3"/>
              </ParameterGroup>
              <ParameterGroup name="1">
                <Parameter name="Object CN" type="cn" value="CN=Root,Model=NoName,Vector=Compartments[Media],Vector=Metabolites[H2O2(ex)],Reference=InitialConcentration"/>
                <Parameter name="Role" type="unsignedInteger" value="1"/>
              </ParameterGroup>
              <ParameterGroup name="2">
                <Parameter name="Object CN" type="cn" value="CN=Root,Model=NoName,Vector=Compartments[Intracellular],Vector=Metabolites[Tpx1-SH],Reference=Concentration"/>
                <Parameter name="Role" type="unsignedInteger" value="2"/>
                <Parameter name="Weight" type="unsignedFloat" value="1"/>
              </ParameterGroup>
              <ParameterGroup name="3">
                <Parameter name="Object CN" type="cn" value="CN=Root,Model=NoName,Vector=Compartments[Intracellular],Vector=Metabolites[Tpx1-SOOH],Reference=Concentration"/>
                <Parameter name="Role" type="unsignedInteger" value="2"/>
                <Parameter name="Weight" type="unsignedFloat" value="1"/>
              </ParameterGroup>
              <ParameterGroup name="4">
                <Parameter name="Object CN" type="cn" value="CN=Root,Model=NoName,Vector=Compartments[Intracellular],Vector=Metabolites[Tpx1-ox#2],Reference=Concentration"/>
                <Parameter name="Role" type="unsignedInteger" value="2"/>
                <Parameter name="Weight" type="unsignedFloat" value="1"/>
              </ParameterGroup>
              <ParameterGroup name="5">
                <Parameter name="Object CN" type="cn" value="CN=Root,Model=NoName,Vector=Compartments[Intracellular],Vector=Metabolites[Tpx1-ox:SOOH],Reference=Concentration"/>
                <Parameter name="Role" type="unsignedInteger" value="2"/>
                <Parameter name="Weight" type="unsignedFloat" value="1"/>
              </ParameterGroup>
              <ParameterGroup name="6">
                <Parameter name="Object CN" type="cn" value="CN=Root,Model=NoName,Vector=Compartments[Intracellular],Vector=Metabolites[Tpx1-ox#1],Reference=Concentration"/>
                <Parameter name="Role" type="unsignedInteger" value="2"/>
                <Parameter name="Weight" type="unsignedFloat" value="1"/>
              </ParameterGroup>
            </ParameterGroup>
            <Parameter name="Row containing Names" type="unsignedInteger" value="9"/>
            <Parameter name="Separator" type="string" value="&#x09;"/>
            <Parameter name="Start in Steady State" type="bool" value="0"/>
            <Parameter name="Weight Method" type="unsignedInteger" value="1"/>
          </ParameterGroup>
          <ParameterGroup name="Experiment_21">
            <Parameter name="Data is Row Oriented" type="bool" value="1"/>
            <Parameter name="Experiment Type" type="unsignedInteger" value="1"/>
            <Parameter name="File Name" type="file" value="Tpx1 range exp1.txt"/>
            <Parameter name="First Row" type="unsignedInteger" value="13"/>
            <Parameter name="Key" type="key" value="Experiment_14"/>
            <Parameter name="Last Row" type="unsignedInteger" value="15"/>
            <Parameter name="Number of Columns" type="unsignedInteger" value="7"/>
            <ParameterGroup name="Object Map">
              <ParameterGroup name="0">
                <Parameter name="Role" type="unsignedInteger" value="3"/>
              </ParameterGroup>
              <ParameterGroup name="1">
                <Parameter name="Object CN" type="cn" value="CN=Root,Model=NoName,Vector=Compartments[Media],Vector=Metabolites[H2O2(ex)],Reference=InitialConcentration"/>
                <Parameter name="Role" type="unsignedInteger" value="1"/>
              </ParameterGroup>
              <ParameterGroup name="2">
                <Parameter name="Object CN" type="cn" value="CN=Root,Model=NoName,Vector=Compartments[Intracellular],Vector=Metabolites[Tpx1-SH],Reference=Concentration"/>
                <Parameter name="Role" type="unsignedInteger" value="2"/>
                <Parameter name="Weight" type="unsignedFloat" value="1"/>
              </ParameterGroup>
              <ParameterGroup name="3">
                <Parameter name="Object CN" type="cn" value="CN=Root,Model=NoName,Vector=Compartments[Intracellular],Vector=Metabolites[Tpx1-SOOH],Reference=Concentration"/>
                <Parameter name="Role" type="unsignedInteger" value="2"/>
                <Parameter name="Weight" type="unsignedFloat" value="100"/>
              </ParameterGroup>
              <ParameterGroup name="4">
                <Parameter name="Object CN" type="cn" value="CN=Root,Model=NoName,Vector=Compartments[Intracellular],Vector=Metabolites[Tpx1-ox#2],Reference=Concentration"/>
                <Parameter name="Role" type="unsignedInteger" value="2"/>
                <Parameter name="Weight" type="unsignedFloat" value="1"/>
              </ParameterGroup>
              <ParameterGroup name="5">
                <Parameter name="Object CN" type="cn" value="CN=Root,Model=NoName,Vector=Compartments[Intracellular],Vector=Metabolites[Tpx1-ox:SOOH],Reference=Concentration"/>
                <Parameter name="Role" type="unsignedInteger" value="2"/>
                <Parameter name="Weight" type="unsignedFloat" value="100"/>
              </ParameterGroup>
              <ParameterGroup name="6">
                <Parameter name="Object CN" type="cn" value="CN=Root,Model=NoName,Vector=Compartments[Intracellular],Vector=Metabolites[Tpx1-ox#1],Reference=Concentration"/>
                <Parameter name="Role" type="unsignedInteger" value="2"/>
                <Parameter name="Weight" type="unsignedFloat" value="1"/>
              </ParameterGroup>
            </ParameterGroup>
            <Parameter name="Row containing Names" type="unsignedInteger" value="13"/>
            <Parameter name="Separator" type="string" value="&#x09;"/>
            <Parameter name="Start in Steady State" type="bool" value="0"/>
            <Parameter name="Weight Method" type="unsignedInteger" value="1"/>
          </ParameterGroup>
          <ParameterGroup name="Experiment_22">
            <Parameter name="Data is Row Oriented" type="bool" value="1"/>
            <Parameter name="Experiment Type" type="unsignedInteger" value="1"/>
            <Parameter name="File Name" type="file" value="Tpx1 range exp1.txt"/>
            <Parameter name="First Row" type="unsignedInteger" value="17"/>
            <Parameter name="Key" type="key" value="Experiment_15"/>
            <Parameter name="Last Row" type="unsignedInteger" value="19"/>
            <Parameter name="Number of Columns" type="unsignedInteger" value="7"/>
            <ParameterGroup name="Object Map">
              <ParameterGroup name="0">
                <Parameter name="Role" type="unsignedInteger" value="3"/>
              </ParameterGroup>
              <ParameterGroup name="1">
                <Parameter name="Object CN" type="cn" value="CN=Root,Model=NoName,Vector=Compartments[Media],Vector=Metabolites[H2O2(ex)],Reference=InitialConcentration"/>
                <Parameter name="Role" type="unsignedInteger" value="1"/>
              </ParameterGroup>
              <ParameterGroup name="2">
                <Parameter name="Object CN" type="cn" value="CN=Root,Model=NoName,Vector=Compartments[Intracellular],Vector=Metabolites[Tpx1-SH],Reference=Concentration"/>
                <Parameter name="Role" type="unsignedInteger" value="2"/>
                <Parameter name="Weight" type="unsignedFloat" value="1"/>
              </ParameterGroup>
              <ParameterGroup name="3">
                <Parameter name="Object CN" type="cn" value="CN=Root,Model=NoName,Vector=Compartments[Intracellular],Vector=Metabolites[Tpx1-SOOH],Reference=Concentration"/>
                <Parameter name="Role" type="unsignedInteger" value="2"/>
                <Parameter name="Weight" type="unsignedFloat" value="100"/>
              </ParameterGroup>
              <ParameterGroup name="4">
                <Parameter name="Object CN" type="cn" value="CN=Root,Model=NoName,Vector=Compartments[Intracellular],Vector=Metabolites[Tpx1-ox#2],Reference=Concentration"/>
                <Parameter name="Role" type="unsignedInteger" value="2"/>
                <Parameter name="Weight" type="unsignedFloat" value="1"/>
              </ParameterGroup>
              <ParameterGroup name="5">
                <Parameter name="Object CN" type="cn" value="CN=Root,Model=NoName,Vector=Compartments[Intracellular],Vector=Metabolites[Tpx1-ox:SOOH],Reference=Concentration"/>
                <Parameter name="Role" type="unsignedInteger" value="2"/>
                <Parameter name="Weight" type="unsignedFloat" value="100"/>
              </ParameterGroup>
              <ParameterGroup name="6">
                <Parameter name="Object CN" type="cn" value="CN=Root,Model=NoName,Vector=Compartments[Intracellular],Vector=Metabolites[Tpx1-ox#1],Reference=Concentration"/>
                <Parameter name="Role" type="unsignedInteger" value="2"/>
                <Parameter name="Weight" type="unsignedFloat" value="1"/>
              </ParameterGroup>
            </ParameterGroup>
            <Parameter name="Row containing Names" type="unsignedInteger" value="17"/>
            <Parameter name="Separator" type="string" value="&#x09;"/>
            <Parameter name="Start in Steady State" type="bool" value="0"/>
            <Parameter name="Weight Method" type="unsignedInteger" value="1"/>
          </ParameterGroup>
          <ParameterGroup name="Experiment_23">
            <Parameter name="Data is Row Oriented" type="bool" value="1"/>
            <Parameter name="Experiment Type" type="unsignedInteger" value="1"/>
            <Parameter name="File Name" type="file" value="Tpx1 range exp1.txt"/>
            <Parameter name="First Row" type="unsignedInteger" value="21"/>
            <Parameter name="Key" type="key" value="Experiment_16"/>
            <Parameter name="Last Row" type="unsignedInteger" value="23"/>
            <Parameter name="Number of Columns" type="unsignedInteger" value="7"/>
            <ParameterGroup name="Object Map">
              <ParameterGroup name="0">
                <Parameter name="Role" type="unsignedInteger" value="3"/>
              </ParameterGroup>
              <ParameterGroup name="1">
                <Parameter name="Object CN" type="cn" value="CN=Root,Model=NoName,Vector=Compartments[Media],Vector=Metabolites[H2O2(ex)],Reference=InitialConcentration"/>
                <Parameter name="Role" type="unsignedInteger" value="1"/>
              </ParameterGroup>
              <ParameterGroup name="2">
                <Parameter name="Object CN" type="cn" value="CN=Root,Model=NoName,Vector=Compartments[Intracellular],Vector=Metabolites[Tpx1-SH],Reference=Concentration"/>
                <Parameter name="Role" type="unsignedInteger" value="2"/>
                <Parameter name="Weight" type="unsignedFloat" value="1"/>
              </ParameterGroup>
              <ParameterGroup name="3">
                <Parameter name="Object CN" type="cn" value="CN=Root,Model=NoName,Vector=Compartments[Intracellular],Vector=Metabolites[Tpx1-SOOH],Reference=Concentration"/>
                <Parameter name="Role" type="unsignedInteger" value="2"/>
                <Parameter name="Weight" type="unsignedFloat" value="100"/>
              </ParameterGroup>
              <ParameterGroup name="4">
                <Parameter name="Object CN" type="cn" value="CN=Root,Model=NoName,Vector=Compartments[Intracellular],Vector=Metabolites[Tpx1-ox#2],Reference=Concentration"/>
                <Parameter name="Role" type="unsignedInteger" value="2"/>
                <Parameter name="Weight" type="unsignedFloat" value="1"/>
              </ParameterGroup>
              <ParameterGroup name="5">
                <Parameter name="Object CN" type="cn" value="CN=Root,Model=NoName,Vector=Compartments[Intracellular],Vector=Metabolites[Tpx1-ox:SOOH],Reference=Concentration"/>
                <Parameter name="Role" type="unsignedInteger" value="2"/>
                <Parameter name="Weight" type="unsignedFloat" value="25"/>
              </ParameterGroup>
              <ParameterGroup name="6">
                <Parameter name="Object CN" type="cn" value="CN=Root,Model=NoName,Vector=Compartments[Intracellular],Vector=Metabolites[Tpx1-ox#1],Reference=Concentration"/>
                <Parameter name="Role" type="unsignedInteger" value="2"/>
                <Parameter name="Weight" type="unsignedFloat" value="1"/>
              </ParameterGroup>
            </ParameterGroup>
            <Parameter name="Row containing Names" type="unsignedInteger" value="21"/>
            <Parameter name="Separator" type="string" value="&#x09;"/>
            <Parameter name="Start in Steady State" type="bool" value="0"/>
            <Parameter name="Weight Method" type="unsignedInteger" value="1"/>
          </ParameterGroup>
          <ParameterGroup name="Experiment_24">
            <Parameter name="Data is Row Oriented" type="bool" value="1"/>
            <Parameter name="Experiment Type" type="unsignedInteger" value="1"/>
            <Parameter name="File Name" type="file" value="Tpx1 range exp1.txt"/>
            <Parameter name="First Row" type="unsignedInteger" value="25"/>
            <Parameter name="Key" type="key" value="Experiment_17"/>
            <Parameter name="Last Row" type="unsignedInteger" value="27"/>
            <Parameter name="Number of Columns" type="unsignedInteger" value="7"/>
            <ParameterGroup name="Object Map">
              <ParameterGroup name="0">
                <Parameter name="Role" type="unsignedInteger" value="3"/>
              </ParameterGroup>
              <ParameterGroup name="1">
                <Parameter name="Object CN" type="cn" value="CN=Root,Model=NoName,Vector=Compartments[Media],Vector=Metabolites[H2O2(ex)],Reference=InitialConcentration"/>
                <Parameter name="Role" type="unsignedInteger" value="1"/>
              </ParameterGroup>
              <ParameterGroup name="2">
                <Parameter name="Object CN" type="cn" value="CN=Root,Model=NoName,Vector=Compartments[Intracellular],Vector=Metabolites[Tpx1-SH],Reference=Concentration"/>
                <Parameter name="Role" type="unsignedInteger" value="2"/>
                <Parameter name="Weight" type="unsignedFloat" value="1"/>
              </ParameterGroup>
              <ParameterGroup name="3">
                <Parameter name="Object CN" type="cn" value="CN=Root,Model=NoName,Vector=Compartments[Intracellular],Vector=Metabolites[Tpx1-SOOH],Reference=Concentration"/>
                <Parameter name="Role" type="unsignedInteger" value="2"/>
                <Parameter name="Weight" type="unsignedFloat" value="1"/>
              </ParameterGroup>
              <ParameterGroup name="4">
                <Parameter name="Object CN" type="cn" value="CN=Root,Model=NoName,Vector=Compartments[Intracellular],Vector=Metabolites[Tpx1-ox#2],Reference=Concentration"/>
                <Parameter name="Role" type="unsignedInteger" value="2"/>
                <Parameter name="Weight" type="unsignedFloat" value="1"/>
              </ParameterGroup>
              <ParameterGroup name="5">
                <Parameter name="Object CN" type="cn" value="CN=Root,Model=NoName,Vector=Compartments[Intracellular],Vector=Metabolites[Tpx1-ox:SOOH],Reference=Concentration"/>
                <Parameter name="Role" type="unsignedInteger" value="2"/>
                <Parameter name="Weight" type="unsignedFloat" value="1"/>
              </ParameterGroup>
              <ParameterGroup name="6">
                <Parameter name="Object CN" type="cn" value="CN=Root,Model=NoName,Vector=Compartments[Intracellular],Vector=Metabolites[Tpx1-ox#1],Reference=Concentration"/>
                <Parameter name="Role" type="unsignedInteger" value="2"/>
                <Parameter name="Weight" type="unsignedFloat" value="1"/>
              </ParameterGroup>
            </ParameterGroup>
            <Parameter name="Row containing Names" type="unsignedInteger" value="25"/>
            <Parameter name="Separator" type="string" value="&#x09;"/>
            <Parameter name="Start in Steady State" type="bool" value="0"/>
            <Parameter name="Weight Method" type="unsignedInteger" value="1"/>
          </ParameterGroup>
          <ParameterGroup name="Experiment_25">
            <Parameter name="Data is Row Oriented" type="bool" value="1"/>
            <Parameter name="Experiment Type" type="unsignedInteger" value="1"/>
            <Parameter name="File Name" type="file" value="Tpx1 range exp1.txt"/>
            <Parameter name="First Row" type="unsignedInteger" value="29"/>
            <Parameter name="Key" type="key" value="Experiment_18"/>
            <Parameter name="Last Row" type="unsignedInteger" value="31"/>
            <Parameter name="Number of Columns" type="unsignedInteger" value="7"/>
            <ParameterGroup name="Object Map">
              <ParameterGroup name="0">
                <Parameter name="Role" type="unsignedInteger" value="3"/>
              </ParameterGroup>
              <ParameterGroup name="1">
                <Parameter name="Object CN" type="cn" value="CN=Root,Model=NoName,Vector=Compartments[Media],Vector=Metabolites[H2O2(ex)],Reference=InitialConcentration"/>
                <Parameter name="Role" type="unsignedInteger" value="1"/>
              </ParameterGroup>
              <ParameterGroup name="2">
                <Parameter name="Object CN" type="cn" value="CN=Root,Model=NoName,Vector=Compartments[Intracellular],Vector=Metabolites[Tpx1-SH],Reference=Concentration"/>
                <Parameter name="Role" type="unsignedInteger" value="2"/>
                <Parameter name="Weight" type="unsignedFloat" value="1"/>
              </ParameterGroup>
              <ParameterGroup name="3">
                <Parameter name="Object CN" type="cn" value="CN=Root,Model=NoName,Vector=Compartments[Intracellular],Vector=Metabolites[Tpx1-SOOH],Reference=Concentration"/>
                <Parameter name="Role" type="unsignedInteger" value="2"/>
                <Parameter name="Weight" type="unsignedFloat" value="1"/>
              </ParameterGroup>
              <ParameterGroup name="4">
                <Parameter name="Object CN" type="cn" value="CN=Root,Model=NoName,Vector=Compartments[Intracellular],Vector=Metabolites[Tpx1-ox#2],Reference=Concentration"/>
                <Parameter name="Role" type="unsignedInteger" value="2"/>
                <Parameter name="Weight" type="unsignedFloat" value="1"/>
              </ParameterGroup>
              <ParameterGroup name="5">
                <Parameter name="Object CN" type="cn" value="CN=Root,Model=NoName,Vector=Compartments[Intracellular],Vector=Metabolites[Tpx1-ox:SOOH],Reference=Concentration"/>
                <Parameter name="Role" type="unsignedInteger" value="2"/>
                <Parameter name="Weight" type="unsignedFloat" value="1"/>
              </ParameterGroup>
              <ParameterGroup name="6">
                <Parameter name="Object CN" type="cn" value="CN=Root,Model=NoName,Vector=Compartments[Intracellular],Vector=Metabolites[Tpx1-ox#1],Reference=Concentration"/>
                <Parameter name="Role" type="unsignedInteger" value="2"/>
                <Parameter name="Weight" type="unsignedFloat" value="1"/>
              </ParameterGroup>
            </ParameterGroup>
            <Parameter name="Row containing Names" type="unsignedInteger" value="29"/>
            <Parameter name="Separator" type="string" value="&#x09;"/>
            <Parameter name="Start in Steady State" type="bool" value="0"/>
            <Parameter name="Weight Method" type="unsignedInteger" value="1"/>
          </ParameterGroup>
          <ParameterGroup name="Experiment_26">
            <Parameter name="Data is Row Oriented" type="bool" value="1"/>
            <Parameter name="Experiment Type" type="unsignedInteger" value="1"/>
            <Parameter name="File Name" type="file" value="Tpx1 range exp2.txt"/>
            <Parameter name="First Row" type="unsignedInteger" value="1"/>
            <Parameter name="Key" type="key" value="Experiment_19"/>
            <Parameter name="Last Row" type="unsignedInteger" value="3"/>
            <Parameter name="Number of Columns" type="unsignedInteger" value="7"/>
            <ParameterGroup name="Object Map">
              <ParameterGroup name="0">
                <Parameter name="Role" type="unsignedInteger" value="3"/>
              </ParameterGroup>
              <ParameterGroup name="1">
                <Parameter name="Object CN" type="cn" value="CN=Root,Model=NoName,Vector=Compartments[Media],Vector=Metabolites[H2O2(ex)],Reference=InitialConcentration"/>
                <Parameter name="Role" type="unsignedInteger" value="1"/>
              </ParameterGroup>
              <ParameterGroup name="2">
                <Parameter name="Object CN" type="cn" value="CN=Root,Model=NoName,Vector=Compartments[Intracellular],Vector=Metabolites[Tpx1-SH],Reference=Concentration"/>
                <Parameter name="Role" type="unsignedInteger" value="2"/>
                <Parameter name="Weight" type="unsignedFloat" value="1"/>
              </ParameterGroup>
              <ParameterGroup name="3">
                <Parameter name="Object CN" type="cn" value="CN=Root,Model=NoName,Vector=Compartments[Intracellular],Vector=Metabolites[Tpx1-SOOH],Reference=Concentration"/>
                <Parameter name="Role" type="unsignedInteger" value="2"/>
              </ParameterGroup>
              <ParameterGroup name="4">
                <Parameter name="Object CN" type="cn" value="CN=Root,Model=NoName,Vector=Compartments[Intracellular],Vector=Metabolites[Tpx1-ox#2],Reference=Concentration"/>
                <Parameter name="Role" type="unsignedInteger" value="2"/>
              </ParameterGroup>
              <ParameterGroup name="5">
                <Parameter name="Object CN" type="cn" value="CN=Root,Model=NoName,Vector=Compartments[Intracellular],Vector=Metabolites[Tpx1-ox:SOOH],Reference=Concentration"/>
                <Parameter name="Role" type="unsignedInteger" value="2"/>
              </ParameterGroup>
              <ParameterGroup name="6">
                <Parameter name="Object CN" type="cn" value="CN=Root,Model=NoName,Vector=Compartments[Intracellular],Vector=Metabolites[Tpx1-ox#1],Reference=Concentration"/>
                <Parameter name="Role" type="unsignedInteger" value="2"/>
                <Parameter name="Weight" type="unsignedFloat" value="1"/>
              </ParameterGroup>
            </ParameterGroup>
            <Parameter name="Row containing Names" type="unsignedInteger" value="1"/>
            <Parameter name="Separator" type="string" value="&#x09;"/>
            <Parameter name="Start in Steady State" type="bool" value="0"/>
            <Parameter name="Weight Method" type="unsignedInteger" value="1"/>
          </ParameterGroup>
          <ParameterGroup name="Experiment_27">
            <Parameter name="Data is Row Oriented" type="bool" value="1"/>
            <Parameter name="Experiment Type" type="unsignedInteger" value="1"/>
            <Parameter name="File Name" type="file" value="Tpx1 range exp2.txt"/>
            <Parameter name="First Row" type="unsignedInteger" value="5"/>
            <Parameter name="Key" type="key" value="Experiment_20"/>
            <Parameter name="Last Row" type="unsignedInteger" value="7"/>
            <Parameter name="Number of Columns" type="unsignedInteger" value="7"/>
            <ParameterGroup name="Object Map">
              <ParameterGroup name="0">
                <Parameter name="Role" type="unsignedInteger" value="3"/>
              </ParameterGroup>
              <ParameterGroup name="1">
                <Parameter name="Object CN" type="cn" value="CN=Root,Model=NoName,Vector=Compartments[Media],Vector=Metabolites[H2O2(ex)],Reference=InitialConcentration"/>
                <Parameter name="Role" type="unsignedInteger" value="1"/>
              </ParameterGroup>
              <ParameterGroup name="2">
                <Parameter name="Object CN" type="cn" value="CN=Root,Model=NoName,Vector=Compartments[Intracellular],Vector=Metabolites[Tpx1-SH],Reference=Concentration"/>
                <Parameter name="Role" type="unsignedInteger" value="2"/>
                <Parameter name="Weight" type="unsignedFloat" value="1"/>
              </ParameterGroup>
              <ParameterGroup name="3">
                <Parameter name="Object CN" type="cn" value="CN=Root,Model=NoName,Vector=Compartments[Intracellular],Vector=Metabolites[Tpx1-SOOH],Reference=Concentration"/>
                <Parameter name="Role" type="unsignedInteger" value="2"/>
                <Parameter name="Weight" type="unsignedFloat" value="1"/>
              </ParameterGroup>
              <ParameterGroup name="4">
                <Parameter name="Object CN" type="cn" value="CN=Root,Model=NoName,Vector=Compartments[Intracellular],Vector=Metabolites[Tpx1-ox#2],Reference=Concentration"/>
                <Parameter name="Role" type="unsignedInteger" value="2"/>
                <Parameter name="Weight" type="unsignedFloat" value="1"/>
              </ParameterGroup>
              <ParameterGroup name="5">
                <Parameter name="Object CN" type="cn" value="CN=Root,Model=NoName,Vector=Compartments[Intracellular],Vector=Metabolites[Tpx1-ox:SOOH],Reference=Concentration"/>
                <Parameter name="Role" type="unsignedInteger" value="2"/>
                <Parameter name="Weight" type="unsignedFloat" value="1"/>
              </ParameterGroup>
              <ParameterGroup name="6">
                <Parameter name="Object CN" type="cn" value="CN=Root,Model=NoName,Vector=Compartments[Intracellular],Vector=Metabolites[Tpx1-ox#1],Reference=Concentration"/>
                <Parameter name="Role" type="unsignedInteger" value="2"/>
                <Parameter name="Weight" type="unsignedFloat" value="49"/>
              </ParameterGroup>
            </ParameterGroup>
            <Parameter name="Row containing Names" type="unsignedInteger" value="5"/>
            <Parameter name="Separator" type="string" value="&#x09;"/>
            <Parameter name="Start in Steady State" type="bool" value="0"/>
            <Parameter name="Weight Method" type="unsignedInteger" value="1"/>
          </ParameterGroup>
          <ParameterGroup name="Experiment_28">
            <Parameter name="Data is Row Oriented" type="bool" value="1"/>
            <Parameter name="Experiment Type" type="unsignedInteger" value="1"/>
            <Parameter name="File Name" type="file" value="Tpx1 range exp2.txt"/>
            <Parameter name="First Row" type="unsignedInteger" value="9"/>
            <Parameter name="Key" type="key" value="Experiment_21"/>
            <Parameter name="Last Row" type="unsignedInteger" value="11"/>
            <Parameter name="Number of Columns" type="unsignedInteger" value="7"/>
            <ParameterGroup name="Object Map">
              <ParameterGroup name="0">
                <Parameter name="Role" type="unsignedInteger" value="3"/>
              </ParameterGroup>
              <ParameterGroup name="1">
                <Parameter name="Object CN" type="cn" value="CN=Root,Model=NoName,Vector=Compartments[Media],Vector=Metabolites[H2O2(ex)],Reference=InitialConcentration"/>
                <Parameter name="Role" type="unsignedInteger" value="1"/>
              </ParameterGroup>
              <ParameterGroup name="2">
                <Parameter name="Object CN" type="cn" value="CN=Root,Model=NoName,Vector=Compartments[Intracellular],Vector=Metabolites[Tpx1-SH],Reference=Concentration"/>
                <Parameter name="Role" type="unsignedInteger" value="2"/>
                <Parameter name="Weight" type="unsignedFloat" value="1"/>
              </ParameterGroup>
              <ParameterGroup name="3">
                <Parameter name="Object CN" type="cn" value="CN=Root,Model=NoName,Vector=Compartments[Intracellular],Vector=Metabolites[Tpx1-SOOH],Reference=Concentration"/>
                <Parameter name="Role" type="unsignedInteger" value="2"/>
                <Parameter name="Weight" type="unsignedFloat" value="1"/>
              </ParameterGroup>
              <ParameterGroup name="4">
                <Parameter name="Object CN" type="cn" value="CN=Root,Model=NoName,Vector=Compartments[Intracellular],Vector=Metabolites[Tpx1-ox#2],Reference=Concentration"/>
                <Parameter name="Role" type="unsignedInteger" value="2"/>
                <Parameter name="Weight" type="unsignedFloat" value="1"/>
              </ParameterGroup>
              <ParameterGroup name="5">
                <Parameter name="Object CN" type="cn" value="CN=Root,Model=NoName,Vector=Compartments[Intracellular],Vector=Metabolites[Tpx1-ox:SOOH],Reference=Concentration"/>
                <Parameter name="Role" type="unsignedInteger" value="2"/>
                <Parameter name="Weight" type="unsignedFloat" value="1"/>
              </ParameterGroup>
              <ParameterGroup name="6">
                <Parameter name="Object CN" type="cn" value="CN=Root,Model=NoName,Vector=Compartments[Intracellular],Vector=Metabolites[Tpx1-ox#1],Reference=Concentration"/>
                <Parameter name="Role" type="unsignedInteger" value="2"/>
                <Parameter name="Weight" type="unsignedFloat" value="1"/>
              </ParameterGroup>
            </ParameterGroup>
            <Parameter name="Row containing Names" type="unsignedInteger" value="9"/>
            <Parameter name="Separator" type="string" value="&#x09;"/>
            <Parameter name="Start in Steady State" type="bool" value="0"/>
            <Parameter name="Weight Method" type="unsignedInteger" value="1"/>
          </ParameterGroup>
          <ParameterGroup name="Experiment_29">
            <Parameter name="Data is Row Oriented" type="bool" value="1"/>
            <Parameter name="Experiment Type" type="unsignedInteger" value="1"/>
            <Parameter name="File Name" type="file" value="Tpx1 range exp2.txt"/>
            <Parameter name="First Row" type="unsignedInteger" value="13"/>
            <Parameter name="Key" type="key" value="Experiment_22"/>
            <Parameter name="Last Row" type="unsignedInteger" value="15"/>
            <Parameter name="Number of Columns" type="unsignedInteger" value="7"/>
            <ParameterGroup name="Object Map">
              <ParameterGroup name="0">
                <Parameter name="Role" type="unsignedInteger" value="3"/>
              </ParameterGroup>
              <ParameterGroup name="1">
                <Parameter name="Object CN" type="cn" value="CN=Root,Model=NoName,Vector=Compartments[Media],Vector=Metabolites[H2O2(ex)],Reference=InitialConcentration"/>
                <Parameter name="Role" type="unsignedInteger" value="1"/>
              </ParameterGroup>
              <ParameterGroup name="2">
                <Parameter name="Object CN" type="cn" value="CN=Root,Model=NoName,Vector=Compartments[Intracellular],Vector=Metabolites[Tpx1-SH],Reference=Concentration"/>
                <Parameter name="Role" type="unsignedInteger" value="2"/>
                <Parameter name="Weight" type="unsignedFloat" value="1"/>
              </ParameterGroup>
              <ParameterGroup name="3">
                <Parameter name="Object CN" type="cn" value="CN=Root,Model=NoName,Vector=Compartments[Intracellular],Vector=Metabolites[Tpx1-SOOH],Reference=Concentration"/>
                <Parameter name="Role" type="unsignedInteger" value="2"/>
                <Parameter name="Weight" type="unsignedFloat" value="25"/>
              </ParameterGroup>
              <ParameterGroup name="4">
                <Parameter name="Object CN" type="cn" value="CN=Root,Model=NoName,Vector=Compartments[Intracellular],Vector=Metabolites[Tpx1-ox#2],Reference=Concentration"/>
                <Parameter name="Role" type="unsignedInteger" value="2"/>
                <Parameter name="Weight" type="unsignedFloat" value="1"/>
              </ParameterGroup>
              <ParameterGroup name="5">
                <Parameter name="Object CN" type="cn" value="CN=Root,Model=NoName,Vector=Compartments[Intracellular],Vector=Metabolites[Tpx1-ox:SOOH],Reference=Concentration"/>
                <Parameter name="Role" type="unsignedInteger" value="2"/>
                <Parameter name="Weight" type="unsignedFloat" value="25"/>
              </ParameterGroup>
              <ParameterGroup name="6">
                <Parameter name="Object CN" type="cn" value="CN=Root,Model=NoName,Vector=Compartments[Intracellular],Vector=Metabolites[Tpx1-ox#1],Reference=Concentration"/>
                <Parameter name="Role" type="unsignedInteger" value="2"/>
                <Parameter name="Weight" type="unsignedFloat" value="1"/>
              </ParameterGroup>
            </ParameterGroup>
            <Parameter name="Row containing Names" type="unsignedInteger" value="13"/>
            <Parameter name="Separator" type="string" value="&#x09;"/>
            <Parameter name="Start in Steady State" type="bool" value="0"/>
            <Parameter name="Weight Method" type="unsignedInteger" value="1"/>
          </ParameterGroup>
          <ParameterGroup name="Experiment_30">
            <Parameter name="Data is Row Oriented" type="bool" value="1"/>
            <Parameter name="Experiment Type" type="unsignedInteger" value="1"/>
            <Parameter name="File Name" type="file" value="Tpx1 range exp2.txt"/>
            <Parameter name="First Row" type="unsignedInteger" value="17"/>
            <Parameter name="Key" type="key" value="Experiment_24"/>
            <Parameter name="Last Row" type="unsignedInteger" value="19"/>
            <Parameter name="Number of Columns" type="unsignedInteger" value="7"/>
            <ParameterGroup name="Object Map">
              <ParameterGroup name="0">
                <Parameter name="Role" type="unsignedInteger" value="3"/>
              </ParameterGroup>
              <ParameterGroup name="1">
                <Parameter name="Object CN" type="cn" value="CN=Root,Model=NoName,Vector=Compartments[Media],Vector=Metabolites[H2O2(ex)],Reference=InitialConcentration"/>
                <Parameter name="Role" type="unsignedInteger" value="1"/>
              </ParameterGroup>
              <ParameterGroup name="2">
                <Parameter name="Object CN" type="cn" value="CN=Root,Model=NoName,Vector=Compartments[Intracellular],Vector=Metabolites[Tpx1-SH],Reference=Concentration"/>
                <Parameter name="Role" type="unsignedInteger" value="2"/>
                <Parameter name="Weight" type="unsignedFloat" value="1"/>
              </ParameterGroup>
              <ParameterGroup name="3">
                <Parameter name="Object CN" type="cn" value="CN=Root,Model=NoName,Vector=Compartments[Intracellular],Vector=Metabolites[Tpx1-SOOH],Reference=Concentration"/>
                <Parameter name="Role" type="unsignedInteger" value="2"/>
                <Parameter name="Weight" type="unsignedFloat" value="25"/>
              </ParameterGroup>
              <ParameterGroup name="4">
                <Parameter name="Object CN" type="cn" value="CN=Root,Model=NoName,Vector=Compartments[Intracellular],Vector=Metabolites[Tpx1-ox#2],Reference=Concentration"/>
                <Parameter name="Role" type="unsignedInteger" value="2"/>
                <Parameter name="Weight" type="unsignedFloat" value="1"/>
              </ParameterGroup>
              <ParameterGroup name="5">
                <Parameter name="Object CN" type="cn" value="CN=Root,Model=NoName,Vector=Compartments[Intracellular],Vector=Metabolites[Tpx1-ox:SOOH],Reference=Concentration"/>
                <Parameter name="Role" type="unsignedInteger" value="2"/>
                <Parameter name="Weight" type="unsignedFloat" value="25"/>
              </ParameterGroup>
              <ParameterGroup name="6">
                <Parameter name="Object CN" type="cn" value="CN=Root,Model=NoName,Vector=Compartments[Intracellular],Vector=Metabolites[Tpx1-ox#1],Reference=Concentration"/>
                <Parameter name="Role" type="unsignedInteger" value="2"/>
                <Parameter name="Weight" type="unsignedFloat" value="1"/>
              </ParameterGroup>
            </ParameterGroup>
            <Parameter name="Row containing Names" type="unsignedInteger" value="17"/>
            <Parameter name="Separator" type="string" value="&#x09;"/>
            <Parameter name="Start in Steady State" type="bool" value="0"/>
            <Parameter name="Weight Method" type="unsignedInteger" value="1"/>
          </ParameterGroup>
          <ParameterGroup name="Experiment_31">
            <Parameter name="Data is Row Oriented" type="bool" value="1"/>
            <Parameter name="Experiment Type" type="unsignedInteger" value="1"/>
            <Parameter name="File Name" type="file" value="Tpx1 range exp2.txt"/>
            <Parameter name="First Row" type="unsignedInteger" value="21"/>
            <Parameter name="Key" type="key" value="Experiment_25"/>
            <Parameter name="Last Row" type="unsignedInteger" value="23"/>
            <Parameter name="Number of Columns" type="unsignedInteger" value="7"/>
            <ParameterGroup name="Object Map">
              <ParameterGroup name="0">
                <Parameter name="Role" type="unsignedInteger" value="3"/>
              </ParameterGroup>
              <ParameterGroup name="1">
                <Parameter name="Object CN" type="cn" value="CN=Root,Model=NoName,Vector=Compartments[Media],Vector=Metabolites[H2O2(ex)],Reference=InitialConcentration"/>
                <Parameter name="Role" type="unsignedInteger" value="1"/>
              </ParameterGroup>
              <ParameterGroup name="2">
                <Parameter name="Object CN" type="cn" value="CN=Root,Model=NoName,Vector=Compartments[Intracellular],Vector=Metabolites[Tpx1-SH],Reference=Concentration"/>
                <Parameter name="Role" type="unsignedInteger" value="2"/>
                <Parameter name="Weight" type="unsignedFloat" value="1"/>
              </ParameterGroup>
              <ParameterGroup name="3">
                <Parameter name="Object CN" type="cn" value="CN=Root,Model=NoName,Vector=Compartments[Intracellular],Vector=Metabolites[Tpx1-SOOH],Reference=Concentration"/>
                <Parameter name="Role" type="unsignedInteger" value="2"/>
                <Parameter name="Weight" type="unsignedFloat" value="25"/>
              </ParameterGroup>
              <ParameterGroup name="4">
                <Parameter name="Object CN" type="cn" value="CN=Root,Model=NoName,Vector=Compartments[Intracellular],Vector=Metabolites[Tpx1-ox#2],Reference=Concentration"/>
                <Parameter name="Role" type="unsignedInteger" value="2"/>
                <Parameter name="Weight" type="unsignedFloat" value="1"/>
              </ParameterGroup>
              <ParameterGroup name="5">
                <Parameter name="Object CN" type="cn" value="CN=Root,Model=NoName,Vector=Compartments[Intracellular],Vector=Metabolites[Tpx1-ox:SOOH],Reference=Concentration"/>
                <Parameter name="Role" type="unsignedInteger" value="2"/>
                <Parameter name="Weight" type="unsignedFloat" value="25"/>
              </ParameterGroup>
              <ParameterGroup name="6">
                <Parameter name="Object CN" type="cn" value="CN=Root,Model=NoName,Vector=Compartments[Intracellular],Vector=Metabolites[Tpx1-ox#1],Reference=Concentration"/>
                <Parameter name="Role" type="unsignedInteger" value="2"/>
                <Parameter name="Weight" type="unsignedFloat" value="1"/>
              </ParameterGroup>
            </ParameterGroup>
            <Parameter name="Row containing Names" type="unsignedInteger" value="21"/>
            <Parameter name="Separator" type="string" value="&#x09;"/>
            <Parameter name="Start in Steady State" type="bool" value="0"/>
            <Parameter name="Weight Method" type="unsignedInteger" value="1"/>
          </ParameterGroup>
          <ParameterGroup name="Experiment_32">
            <Parameter name="Data is Row Oriented" type="bool" value="1"/>
            <Parameter name="Experiment Type" type="unsignedInteger" value="1"/>
            <Parameter name="File Name" type="file" value="Tpx1 range exp2.txt"/>
            <Parameter name="First Row" type="unsignedInteger" value="25"/>
            <Parameter name="Key" type="key" value="Experiment_26"/>
            <Parameter name="Last Row" type="unsignedInteger" value="27"/>
            <Parameter name="Number of Columns" type="unsignedInteger" value="7"/>
            <ParameterGroup name="Object Map">
              <ParameterGroup name="0">
                <Parameter name="Role" type="unsignedInteger" value="3"/>
              </ParameterGroup>
              <ParameterGroup name="1">
                <Parameter name="Object CN" type="cn" value="CN=Root,Model=NoName,Vector=Compartments[Media],Vector=Metabolites[H2O2(ex)],Reference=InitialConcentration"/>
                <Parameter name="Role" type="unsignedInteger" value="1"/>
              </ParameterGroup>
              <ParameterGroup name="2">
                <Parameter name="Object CN" type="cn" value="CN=Root,Model=NoName,Vector=Compartments[Intracellular],Vector=Metabolites[Tpx1-SH],Reference=Concentration"/>
                <Parameter name="Role" type="unsignedInteger" value="2"/>
                <Parameter name="Weight" type="unsignedFloat" value="1"/>
              </ParameterGroup>
              <ParameterGroup name="3">
                <Parameter name="Object CN" type="cn" value="CN=Root,Model=NoName,Vector=Compartments[Intracellular],Vector=Metabolites[Tpx1-SOOH],Reference=Concentration"/>
                <Parameter name="Role" type="unsignedInteger" value="2"/>
                <Parameter name="Weight" type="unsignedFloat" value="1"/>
              </ParameterGroup>
              <ParameterGroup name="4">
                <Parameter name="Object CN" type="cn" value="CN=Root,Model=NoName,Vector=Compartments[Intracellular],Vector=Metabolites[Tpx1-ox#2],Reference=Concentration"/>
                <Parameter name="Role" type="unsignedInteger" value="2"/>
                <Parameter name="Weight" type="unsignedFloat" value="1"/>
              </ParameterGroup>
              <ParameterGroup name="5">
                <Parameter name="Object CN" type="cn" value="CN=Root,Model=NoName,Vector=Compartments[Intracellular],Vector=Metabolites[Tpx1-ox:SOOH],Reference=Concentration"/>
                <Parameter name="Role" type="unsignedInteger" value="2"/>
                <Parameter name="Weight" type="unsignedFloat" value="1"/>
              </ParameterGroup>
              <ParameterGroup name="6">
                <Parameter name="Object CN" type="cn" value="CN=Root,Model=NoName,Vector=Compartments[Intracellular],Vector=Metabolites[Tpx1-ox#1],Reference=Concentration"/>
                <Parameter name="Role" type="unsignedInteger" value="2"/>
                <Parameter name="Weight" type="unsignedFloat" value="1"/>
              </ParameterGroup>
            </ParameterGroup>
            <Parameter name="Row containing Names" type="unsignedInteger" value="25"/>
            <Parameter name="Separator" type="string" value="&#x09;"/>
            <Parameter name="Start in Steady State" type="bool" value="0"/>
            <Parameter name="Weight Method" type="unsignedInteger" value="1"/>
          </ParameterGroup>
          <ParameterGroup name="Experiment_33">
            <Parameter name="Data is Row Oriented" type="bool" value="1"/>
            <Parameter name="Experiment Type" type="unsignedInteger" value="1"/>
            <Parameter name="File Name" type="file" value="Tpx1 range exp2.txt"/>
            <Parameter name="First Row" type="unsignedInteger" value="29"/>
            <Parameter name="Key" type="key" value="Experiment_27"/>
            <Parameter name="Last Row" type="unsignedInteger" value="31"/>
            <Parameter name="Number of Columns" type="unsignedInteger" value="7"/>
            <ParameterGroup name="Object Map">
              <ParameterGroup name="0">
                <Parameter name="Role" type="unsignedInteger" value="3"/>
              </ParameterGroup>
              <ParameterGroup name="1">
                <Parameter name="Object CN" type="cn" value="CN=Root,Model=NoName,Vector=Compartments[Media],Vector=Metabolites[H2O2(ex)],Reference=InitialConcentration"/>
                <Parameter name="Role" type="unsignedInteger" value="1"/>
              </ParameterGroup>
              <ParameterGroup name="2">
                <Parameter name="Object CN" type="cn" value="CN=Root,Model=NoName,Vector=Compartments[Intracellular],Vector=Metabolites[Tpx1-SH],Reference=Concentration"/>
                <Parameter name="Role" type="unsignedInteger" value="2"/>
                <Parameter name="Weight" type="unsignedFloat" value="1"/>
              </ParameterGroup>
              <ParameterGroup name="3">
                <Parameter name="Object CN" type="cn" value="CN=Root,Model=NoName,Vector=Compartments[Intracellular],Vector=Metabolites[Tpx1-SOOH],Reference=Concentration"/>
                <Parameter name="Role" type="unsignedInteger" value="2"/>
                <Parameter name="Weight" type="unsignedFloat" value="1"/>
              </ParameterGroup>
              <ParameterGroup name="4">
                <Parameter name="Object CN" type="cn" value="CN=Root,Model=NoName,Vector=Compartments[Intracellular],Vector=Metabolites[Tpx1-ox#2],Reference=Concentration"/>
                <Parameter name="Role" type="unsignedInteger" value="2"/>
                <Parameter name="Weight" type="unsignedFloat" value="1"/>
              </ParameterGroup>
              <ParameterGroup name="5">
                <Parameter name="Object CN" type="cn" value="CN=Root,Model=NoName,Vector=Compartments[Intracellular],Vector=Metabolites[Tpx1-ox:SOOH],Reference=Concentration"/>
                <Parameter name="Role" type="unsignedInteger" value="2"/>
                <Parameter name="Weight" type="unsignedFloat" value="1"/>
              </ParameterGroup>
              <ParameterGroup name="6">
                <Parameter name="Object CN" type="cn" value="CN=Root,Model=NoName,Vector=Compartments[Intracellular],Vector=Metabolites[Tpx1-ox#1],Reference=Concentration"/>
                <Parameter name="Role" type="unsignedInteger" value="2"/>
                <Parameter name="Weight" type="unsignedFloat" value="1"/>
              </ParameterGroup>
            </ParameterGroup>
            <Parameter name="Row containing Names" type="unsignedInteger" value="29"/>
            <Parameter name="Separator" type="string" value="&#x09;"/>
            <Parameter name="Start in Steady State" type="bool" value="0"/>
            <Parameter name="Weight Method" type="unsignedInteger" value="1"/>
          </ParameterGroup>
          <ParameterGroup name="Experiment_38">
            <Parameter name="Data is Row Oriented" type="bool" value="1"/>
            <Parameter name="Experiment Type" type="unsignedInteger" value="1"/>
            <Parameter name="File Name" type="file" value="Tpx1SOH mock.txt"/>
            <Parameter name="First Row" type="unsignedInteger" value="1"/>
            <Parameter name="Key" type="key" value="Experiment_32"/>
            <Parameter name="Last Row" type="unsignedInteger" value="4"/>
            <Parameter name="Number of Columns" type="unsignedInteger" value="4"/>
            <ParameterGroup name="Object Map">
              <ParameterGroup name="0">
                <Parameter name="Role" type="unsignedInteger" value="3"/>
              </ParameterGroup>
              <ParameterGroup name="1">
                <Parameter name="Object CN" type="cn" value="CN=Root,Model=NoName,Vector=Compartments[Intracellular],Vector=Metabolites[Tpx1-ox:SOH],Reference=Concentration"/>
                <Parameter name="Role" type="unsignedInteger" value="2"/>
                <Parameter name="Weight" type="unsignedFloat" value="2"/>
              </ParameterGroup>
              <ParameterGroup name="2">
                <Parameter name="Object CN" type="cn" value="CN=Root,Model=NoName,Vector=Compartments[Intracellular],Vector=Metabolites[Tpx1-SOH],Reference=Concentration"/>
                <Parameter name="Role" type="unsignedInteger" value="2"/>
                <Parameter name="Weight" type="unsignedFloat" value="2"/>
              </ParameterGroup>
              <ParameterGroup name="3">
                <Parameter name="Object CN" type="cn" value="CN=Root,Model=NoName,Vector=Compartments[Media],Vector=Metabolites[H2O2(ex)],Reference=InitialConcentration"/>
                <Parameter name="Role" type="unsignedInteger" value="1"/>
              </ParameterGroup>
            </ParameterGroup>
            <Parameter name="Row containing Names" type="unsignedInteger" value="1"/>
            <Parameter name="Separator" type="string" value="&#x09;"/>
            <Parameter name="Start in Steady State" type="bool" value="0"/>
            <Parameter name="Weight Method" type="unsignedInteger" value="1"/>
          </ParameterGroup>
          <ParameterGroup name="Experiment_39">
            <Parameter name="Data is Row Oriented" type="bool" value="1"/>
            <Parameter name="Experiment Type" type="unsignedInteger" value="1"/>
            <Parameter name="File Name" type="file" value="Tpx1SOH mock.txt"/>
            <Parameter name="First Row" type="unsignedInteger" value="7"/>
            <Parameter name="Key" type="key" value="Experiment_33"/>
            <Parameter name="Last Row" type="unsignedInteger" value="10"/>
            <Parameter name="Number of Columns" type="unsignedInteger" value="4"/>
            <ParameterGroup name="Object Map">
              <ParameterGroup name="0">
                <Parameter name="Role" type="unsignedInteger" value="3"/>
              </ParameterGroup>
              <ParameterGroup name="1">
                <Parameter name="Object CN" type="cn" value="CN=Root,Model=NoName,Vector=Compartments[Intracellular],Vector=Metabolites[Tpx1-ox:SOH],Reference=Concentration"/>
                <Parameter name="Role" type="unsignedInteger" value="2"/>
              </ParameterGroup>
              <ParameterGroup name="2">
                <Parameter name="Object CN" type="cn" value="CN=Root,Model=NoName,Vector=Compartments[Intracellular],Vector=Metabolites[Tpx1-SOH],Reference=Concentration"/>
                <Parameter name="Role" type="unsignedInteger" value="2"/>
              </ParameterGroup>
              <ParameterGroup name="3">
                <Parameter name="Object CN" type="cn" value="CN=Root,Model=NoName,Vector=Compartments[Media],Vector=Metabolites[H2O2(ex)],Reference=InitialConcentration"/>
                <Parameter name="Role" type="unsignedInteger" value="1"/>
              </ParameterGroup>
            </ParameterGroup>
            <Parameter name="Row containing Names" type="unsignedInteger" value="7"/>
            <Parameter name="Separator" type="string" value="&#x09;"/>
            <Parameter name="Start in Steady State" type="bool" value="0"/>
            <Parameter name="Weight Method" type="unsignedInteger" value="1"/>
          </ParameterGroup>
        </ParameterGroup>
        <ParameterGroup name="Validation Set">
          <Parameter name="Threshold" type="unsignedInteger" value="5"/>
          <Parameter name="Weight" type="unsignedFloat" value="1"/>
        </ParameterGroup>
      </Problem>
      <Method name="Levenberg - Marquardt" type="LevenbergMarquardt">
        <Parameter name="Iteration Limit" type="unsignedInteger" value="2000"/>
        <Parameter name="Tolerance" type="float" value="0.0001"/>
      </Method>
    </Task>
    <Task key="Task_20" name="Metabolic Control Analysis" type="metabolicControlAnalysis" scheduled="false" updateModel="false">
      <Report reference="Report_13" target="" append="1" confirmOverwrite="0"/>
      <Problem>
        <Parameter name="Steady-State" type="key" value="Task_14"/>
      </Problem>
      <Method name="MCA Method (Reder)" type="MCAMethod(Reder)">
        <Parameter name="Modulation Factor" type="unsignedFloat" value="1e-009"/>
      </Method>
    </Task>
    <Task key="Task_21" name="Lyapunov Exponents" type="lyapunovExponents" scheduled="false" updateModel="false">
      <Report reference="Report_14" target="" append="1" confirmOverwrite="0"/>
      <Problem>
        <Parameter name="ExponentNumber" type="unsignedInteger" value="3"/>
        <Parameter name="DivergenceRequested" type="bool" value="1"/>
        <Parameter name="TransientTime" type="float" value="0"/>
      </Problem>
      <Method name="Wolf Method" type="WolfMethod">
        <Parameter name="Orthonormalization Interval" type="unsignedFloat" value="1"/>
        <Parameter name="Overall time" type="unsignedFloat" value="1000"/>
        <Parameter name="Relative Tolerance" type="unsignedFloat" value="1e-006"/>
        <Parameter name="Absolute Tolerance" type="unsignedFloat" value="1e-012"/>
        <Parameter name="Max Internal Steps" type="unsignedInteger" value="10000"/>
      </Method>
    </Task>
    <Task key="Task_22" name="Time Scale Separation Analysis" type="timeScaleSeparationAnalysis" scheduled="false" updateModel="false">
      <Report reference="Report_15" target="" append="1" confirmOverwrite="0"/>
      <Problem>
        <Parameter name="StepNumber" type="unsignedInteger" value="100"/>
        <Parameter name="StepSize" type="float" value="0.01"/>
        <Parameter name="Duration" type="float" value="1"/>
        <Parameter name="TimeSeriesRequested" type="bool" value="1"/>
        <Parameter name="OutputStartTime" type="float" value="0"/>
      </Problem>
      <Method name="ILDM (LSODA,Deuflhard)" type="TimeScaleSeparation(ILDM,Deuflhard)">
        <Parameter name="Deuflhard Tolerance" type="unsignedFloat" value="1e-006"/>
      </Method>
    </Task>
    <Task key="Task_23" name="Sensitivities" type="sensitivities" scheduled="false" updateModel="false">
      <Report reference="Report_16" target="" append="1" confirmOverwrite="0"/>
      <Problem>
        <Parameter name="SubtaskType" type="unsignedInteger" value="2"/>
        <ParameterGroup name="TargetFunctions">
          <Parameter name="SingleObject" type="cn" value=""/>
          <Parameter name="ObjectListType" type="unsignedInteger" value="7"/>
        </ParameterGroup>
        <ParameterGroup name="ListOfVariables">
          <ParameterGroup name="Variables">
            <Parameter name="SingleObject" type="cn" value=""/>
            <Parameter name="ObjectListType" type="unsignedInteger" value="41"/>
          </ParameterGroup>
        </ParameterGroup>
      </Problem>
      <Method name="Sensitivities Method" type="SensitivitiesMethod">
        <Parameter name="Delta factor" type="unsignedFloat" value="1e-006"/>
        <Parameter name="Delta minimum" type="unsignedFloat" value="1e-012"/>
      </Method>
    </Task>
    <Task key="Task_24" name="Moieties" type="moieties" scheduled="false" updateModel="false">
      <Problem>
      </Problem>
      <Method name="Householder Reduction" type="Householder">
      </Method>
    </Task>
    <Task key="Task_25" name="Cross Section" type="crosssection" scheduled="false" updateModel="false">
      <Problem>
        <Parameter name="StepNumber" type="unsignedInteger" value="100"/>
        <Parameter name="StepSize" type="float" value="0.01"/>
        <Parameter name="Duration" type="float" value="1"/>
        <Parameter name="TimeSeriesRequested" type="bool" value="1"/>
        <Parameter name="OutputStartTime" type="float" value="0"/>
        <Parameter name="Output Event" type="bool" value="0"/>
        <Parameter name="Continue on Simultaneous Events" type="bool" value="0"/>
        <Parameter name="LimitCrossings" type="bool" value="0"/>
        <Parameter name="NumCrossingsLimit" type="unsignedInteger" value="0"/>
        <Parameter name="LimitOutTime" type="bool" value="0"/>
        <Parameter name="LimitOutCrossings" type="bool" value="0"/>
        <Parameter name="PositiveDirection" type="bool" value="1"/>
        <Parameter name="NumOutCrossingsLimit" type="unsignedInteger" value="0"/>
        <Parameter name="LimitUntilConvergence" type="bool" value="0"/>
        <Parameter name="ConvergenceTolerance" type="float" value="0"/>
        <Parameter name="Threshold" type="float" value="0"/>
        <Parameter name="DelayOutputUntilConvergence" type="bool" value="0"/>
        <Parameter name="OutputConvergenceTolerance" type="float" value="0"/>
        <ParameterText name="TriggerExpression" type="expression">
          
        </ParameterText>
        <Parameter name="SingleVariable" type="cn" value=""/>
      </Problem>
      <Method name="Deterministic (LSODA)" type="Deterministic(LSODA)">
        <Parameter name="Integrate Reduced Model" type="bool" value="0"/>
        <Parameter name="Relative Tolerance" type="unsignedFloat" value="1e-006"/>
        <Parameter name="Absolute Tolerance" type="unsignedFloat" value="1e-012"/>
        <Parameter name="Max Internal Steps" type="unsignedInteger" value="10000"/>
      </Method>
    </Task>
    <Task key="Task_26" name="Linear Noise Approximation" type="linearNoiseApproximation" scheduled="false" updateModel="false">
      <Report reference="Report_17" target="" append="1" confirmOverwrite="1"/>
      <Problem>
        <Parameter name="Steady-State" type="key" value="Task_14"/>
      </Problem>
      <Method name="Linear Noise Approximation" type="LinearNoiseApproximation">
      </Method>
    </Task>
  </ListOfTasks>
  <ListOfReports>
    <Report key="Report_9" name="Steady-State" taskType="steadyState" separator="&#x09;" precision="6">
      <Comment>
        Automatically generated report.
      </Comment>
      <Footer>
        <Object cn="CN=Root,Vector=TaskList[Steady-State]"/>
      </Footer>
    </Report>
    <Report key="Report_10" name="Elementary Flux Modes" taskType="fluxMode" separator="&#x09;" precision="6">
      <Comment>
        Automatically generated report.
      </Comment>
      <Footer>
        <Object cn="CN=Root,Vector=TaskList[Elementary Flux Modes],Object=Result"/>
      </Footer>
    </Report>
    <Report key="Report_11" name="Optimization" taskType="optimization" separator="&#x09;" precision="6">
      <Comment>
        Automatically generated report.
      </Comment>
      <Header>
        <Object cn="CN=Root,Vector=TaskList[Optimization],Object=Description"/>
        <Object cn="String=\[Function Evaluations\]"/>
        <Object cn="Separator=&#x09;"/>
        <Object cn="String=\[Best Value\]"/>
        <Object cn="Separator=&#x09;"/>
        <Object cn="String=\[Best Parameters\]"/>
      </Header>
      <Body>
        <Object cn="CN=Root,Vector=TaskList[Optimization],Problem=Optimization,Reference=Function Evaluations"/>
        <Object cn="Separator=&#x09;"/>
        <Object cn="CN=Root,Vector=TaskList[Optimization],Problem=Optimization,Reference=Best Value"/>
        <Object cn="Separator=&#x09;"/>
        <Object cn="CN=Root,Vector=TaskList[Optimization],Problem=Optimization,Reference=Best Parameters"/>
      </Body>
      <Footer>
        <Object cn="String=&#x0a;"/>
        <Object cn="CN=Root,Vector=TaskList[Optimization],Object=Result"/>
      </Footer>
    </Report>
    <Report key="Report_12" name="Parameter Estimation" taskType="parameterFitting" separator="&#x09;" precision="6">
      <Comment>
        Automatically generated report.
      </Comment>
      <Header>
        <Object cn="CN=Root,Vector=TaskList[Parameter Estimation],Object=Description"/>
        <Object cn="String=\[Function Evaluations\]"/>
        <Object cn="Separator=&#x09;"/>
        <Object cn="String=\[Best Value\]"/>
        <Object cn="Separator=&#x09;"/>
        <Object cn="String=\[Best Parameters\]"/>
      </Header>
      <Body>
        <Object cn="CN=Root,Vector=TaskList[Parameter Estimation],Problem=Parameter Estimation,Reference=Function Evaluations"/>
        <Object cn="Separator=&#x09;"/>
        <Object cn="CN=Root,Vector=TaskList[Parameter Estimation],Problem=Parameter Estimation,Reference=Best Value"/>
        <Object cn="Separator=&#x09;"/>
        <Object cn="CN=Root,Vector=TaskList[Parameter Estimation],Problem=Parameter Estimation,Reference=Best Parameters"/>
      </Body>
      <Footer>
        <Object cn="String=&#x0a;"/>
        <Object cn="CN=Root,Vector=TaskList[Parameter Estimation],Object=Result"/>
      </Footer>
    </Report>
    <Report key="Report_13" name="Metabolic Control Analysis" taskType="metabolicControlAnalysis" separator="&#x09;" precision="6">
      <Comment>
        Automatically generated report.
      </Comment>
      <Header>
        <Object cn="CN=Root,Vector=TaskList[Metabolic Control Analysis],Object=Description"/>
      </Header>
      <Footer>
        <Object cn="String=&#x0a;"/>
        <Object cn="CN=Root,Vector=TaskList[Metabolic Control Analysis],Object=Result"/>
      </Footer>
    </Report>
    <Report key="Report_14" name="Lyapunov Exponents" taskType="lyapunovExponents" separator="&#x09;" precision="6">
      <Comment>
        Automatically generated report.
      </Comment>
      <Header>
        <Object cn="CN=Root,Vector=TaskList[Lyapunov Exponents],Object=Description"/>
      </Header>
      <Footer>
        <Object cn="String=&#x0a;"/>
        <Object cn="CN=Root,Vector=TaskList[Lyapunov Exponents],Object=Result"/>
      </Footer>
    </Report>
    <Report key="Report_15" name="Time Scale Separation Analysis" taskType="timeScaleSeparationAnalysis" separator="&#x09;" precision="6">
      <Comment>
        Automatically generated report.
      </Comment>
      <Header>
        <Object cn="CN=Root,Vector=TaskList[Time Scale Separation Analysis],Object=Description"/>
      </Header>
      <Footer>
        <Object cn="String=&#x0a;"/>
        <Object cn="CN=Root,Vector=TaskList[Time Scale Separation Analysis],Object=Result"/>
      </Footer>
    </Report>
    <Report key="Report_16" name="Sensitivities" taskType="sensitivities" separator="&#x09;" precision="6">
      <Comment>
        Automatically generated report.
      </Comment>
      <Header>
        <Object cn="CN=Root,Vector=TaskList[Sensitivities],Object=Description"/>
      </Header>
      <Footer>
        <Object cn="String=&#x0a;"/>
        <Object cn="CN=Root,Vector=TaskList[Sensitivities],Object=Result"/>
      </Footer>
    </Report>
    <Report key="Report_17" name="Linear Noise Approximation" taskType="linearNoiseApproximation" separator="&#x09;" precision="6">
      <Comment>
        Automatically generated report.
      </Comment>
      <Header>
        <Object cn="CN=Root,Vector=TaskList[Linear Noise Approximation],Object=Description"/>
      </Header>
      <Footer>
        <Object cn="String=&#x0a;"/>
        <Object cn="CN=Root,Vector=TaskList[Linear Noise Approximation],Object=Result"/>
      </Footer>
    </Report>
    <Report key="Report_18" name="Identifiability Plots" taskType="timeCourse" separator="&#x09;" precision="6">
      <Comment>
      </Comment>
      <Table printTitle="1">
        <Object cn="CN=Root,Model=NoName,Vector=Values[1 Global Cysteine Oxidation],Reference=InitialValue"/>
        <Object cn="CN=Root,Model=NoName,Vector=Values[2 Global Disulphide formation],Reference=InitialValue"/>
        <Object cn="CN=Root,Model=NoName,Vector=Values[3 Global disulphide reduction],Reference=InitialValue"/>
        <Object cn="CN=Root,Model=NoName,Vector=Values[4 k_ros_perm],Reference=InitialValue"/>
        <Object cn="CN=Root,Model=NoName,Vector=Reactions[H2O2 re001 (Basal H2O2 production)],ParameterGroup=Parameters,Parameter=v,Reference=Value"/>
        <Object cn="CN=Root,Model=NoName,Vector=Reactions[H2O2 re002 (Metabolism by Unknown Peroxidase process)],ParameterGroup=Parameters,Parameter=Km,Reference=Value"/>
        <Object cn="CN=Root,Model=NoName,Vector=Reactions[H2O2 re002 (Metabolism by Unknown Peroxidase process)],ParameterGroup=Parameters,Parameter=kcat,Reference=Value"/>
        <Object cn="CN=Root,Model=NoName,Vector=Reactions[Tpx1 re006 (Slow Hyperoxidation)],ParameterGroup=Parameters,Parameter=k1,Reference=Value"/>
        <Object cn="CN=Root,Model=NoName,Vector=Reactions[Tpx1 re005 (Fast hyperoxidation)],ParameterGroup=Parameters,Parameter=k1,Reference=Value"/>
        <Object cn="CN=Root,Model=NoName,Vector=Reactions[Trr1 re001 (Trx1 reduction)],ParameterGroup=Parameters,Parameter=Km,Reference=Value"/>
        <Object cn="CN=Root,Model=NoName,Vector=Reactions[Trr1 re001 (Trx1 reduction)],ParameterGroup=Parameters,Parameter=kcat,Reference=Value"/>
        <Object cn="CN=Root,Vector=TaskList[Parameter Estimation],Problem=Parameter Estimation,Reference=Best Value"/>
      </Table>
    </Report>
    <Report key="Report_19" name="SSR and standard dev" taskType="parameterFitting" separator="&#x09;" precision="6">
      <Comment>
      </Comment>
      <Table printTitle="1">
        <Object cn="CN=Root,Vector=TaskList[Parameter Estimation],Object=Description"/>
      </Table>
    </Report>
    <Report key="Report_20" name="cluster_report" taskType="scan" separator="&#x09;" precision="6">
      <Comment>
      </Comment>
      <Table printTitle="1">
        <Object cn="CN=Root,Vector=TaskList[Parameter Estimation],Problem=Parameter Estimation,Reference=Best Parameters"/>
        <Object cn="CN=Root,Vector=TaskList[Parameter Estimation],Problem=Parameter Estimation,Reference=Best Value"/>
      </Table>
    </Report>
  </ListOfReports>
  <ListOfPlots>
    <PlotSpecification name="Tpx1 species Range" type="Plot2D" active="1">
      <Parameter name="log X" type="bool" value="0"/>
      <Parameter name="log Y" type="bool" value="0"/>
      <ListOfPlotItems>
        <PlotItem name="[H2O2(ex)]_0|Time" type="Curve2D">
          <Parameter name="Color" type="string" value="auto"/>
          <Parameter name="Line subtype" type="unsignedInteger" value="0"/>
          <Parameter name="Line type" type="unsignedInteger" value="0"/>
          <Parameter name="Line width" type="unsignedFloat" value="1"/>
          <Parameter name="Recording Activity" type="string" value="during"/>
          <Parameter name="Symbol subtype" type="unsignedInteger" value="0"/>
          <ListOfChannels>
            <ChannelSpec cn="CN=Root,Model=NoName,Reference=Time"/>
            <ChannelSpec cn="CN=Root,Model=NoName,Vector=Compartments[Media],Vector=Metabolites[H2O2(ex)],Reference=InitialConcentration"/>
          </ListOfChannels>
        </PlotItem>
        <PlotItem name="[Tpx1-SH]" type="Curve2D">
          <Parameter name="Color" type="string" value="auto"/>
          <Parameter name="Line subtype" type="unsignedInteger" value="0"/>
          <Parameter name="Line type" type="unsignedInteger" value="0"/>
          <Parameter name="Line width" type="unsignedFloat" value="1"/>
          <Parameter name="Recording Activity" type="string" value="during"/>
          <Parameter name="Symbol subtype" type="unsignedInteger" value="0"/>
          <ListOfChannels>
            <ChannelSpec cn="CN=Root,Model=NoName,Reference=Time"/>
            <ChannelSpec cn="CN=Root,Model=NoName,Vector=Compartments[Intracellular],Vector=Metabolites[Tpx1-SH],Reference=Concentration"/>
          </ListOfChannels>
        </PlotItem>
        <PlotItem name="[Tpx1-SOH]|Time" type="Curve2D">
          <Parameter name="Color" type="string" value="auto"/>
          <Parameter name="Line subtype" type="unsignedInteger" value="0"/>
          <Parameter name="Line type" type="unsignedInteger" value="0"/>
          <Parameter name="Line width" type="unsignedFloat" value="1"/>
          <Parameter name="Recording Activity" type="string" value="during"/>
          <Parameter name="Symbol subtype" type="unsignedInteger" value="0"/>
          <ListOfChannels>
            <ChannelSpec cn="CN=Root,Model=NoName,Reference=Time"/>
            <ChannelSpec cn="CN=Root,Model=NoName,Vector=Compartments[Intracellular],Vector=Metabolites[Tpx1-SOH],Reference=Concentration"/>
          </ListOfChannels>
        </PlotItem>
        <PlotItem name="[Tpx1-SOOH]" type="Curve2D">
          <Parameter name="Color" type="string" value="auto"/>
          <Parameter name="Line subtype" type="unsignedInteger" value="0"/>
          <Parameter name="Line type" type="unsignedInteger" value="0"/>
          <Parameter name="Line width" type="unsignedFloat" value="1"/>
          <Parameter name="Recording Activity" type="string" value="during"/>
          <Parameter name="Symbol subtype" type="unsignedInteger" value="0"/>
          <ListOfChannels>
            <ChannelSpec cn="CN=Root,Model=NoName,Reference=Time"/>
            <ChannelSpec cn="CN=Root,Model=NoName,Vector=Compartments[Intracellular],Vector=Metabolites[Tpx1-SOOH],Reference=Concentration"/>
          </ListOfChannels>
        </PlotItem>
        <PlotItem name="[Tpx1-ox#1]" type="Curve2D">
          <Parameter name="Color" type="string" value="auto"/>
          <Parameter name="Line subtype" type="unsignedInteger" value="0"/>
          <Parameter name="Line type" type="unsignedInteger" value="0"/>
          <Parameter name="Line width" type="unsignedFloat" value="1"/>
          <Parameter name="Recording Activity" type="string" value="during"/>
          <Parameter name="Symbol subtype" type="unsignedInteger" value="0"/>
          <ListOfChannels>
            <ChannelSpec cn="CN=Root,Model=NoName,Reference=Time"/>
            <ChannelSpec cn="CN=Root,Model=NoName,Vector=Compartments[Intracellular],Vector=Metabolites[Tpx1-ox#1],Reference=Concentration"/>
          </ListOfChannels>
        </PlotItem>
        <PlotItem name="[Tpx1-ox#2]" type="Curve2D">
          <Parameter name="Color" type="string" value="auto"/>
          <Parameter name="Line subtype" type="unsignedInteger" value="0"/>
          <Parameter name="Line type" type="unsignedInteger" value="0"/>
          <Parameter name="Line width" type="unsignedFloat" value="1"/>
          <Parameter name="Recording Activity" type="string" value="during"/>
          <Parameter name="Symbol subtype" type="unsignedInteger" value="0"/>
          <ListOfChannels>
            <ChannelSpec cn="CN=Root,Model=NoName,Reference=Time"/>
            <ChannelSpec cn="CN=Root,Model=NoName,Vector=Compartments[Intracellular],Vector=Metabolites[Tpx1-ox#2],Reference=Concentration"/>
          </ListOfChannels>
        </PlotItem>
        <PlotItem name="[Tpx1-ox:SOH]|Time" type="Curve2D">
          <Parameter name="Color" type="string" value="auto"/>
          <Parameter name="Line subtype" type="unsignedInteger" value="0"/>
          <Parameter name="Line type" type="unsignedInteger" value="0"/>
          <Parameter name="Line width" type="unsignedFloat" value="1"/>
          <Parameter name="Recording Activity" type="string" value="during"/>
          <Parameter name="Symbol subtype" type="unsignedInteger" value="0"/>
          <ListOfChannels>
            <ChannelSpec cn="CN=Root,Model=NoName,Reference=Time"/>
            <ChannelSpec cn="CN=Root,Model=NoName,Vector=Compartments[Intracellular],Vector=Metabolites[Tpx1-ox:SOH],Reference=Concentration"/>
          </ListOfChannels>
        </PlotItem>
        <PlotItem name="[Tpx1-ox:SOOH]" type="Curve2D">
          <Parameter name="Color" type="string" value="auto"/>
          <Parameter name="Line subtype" type="unsignedInteger" value="0"/>
          <Parameter name="Line type" type="unsignedInteger" value="0"/>
          <Parameter name="Line width" type="unsignedFloat" value="1"/>
          <Parameter name="Recording Activity" type="string" value="during"/>
          <Parameter name="Symbol subtype" type="unsignedInteger" value="0"/>
          <ListOfChannels>
            <ChannelSpec cn="CN=Root,Model=NoName,Reference=Time"/>
            <ChannelSpec cn="CN=Root,Model=NoName,Vector=Compartments[Intracellular],Vector=Metabolites[Tpx1-ox:SOOH],Reference=Concentration"/>
          </ListOfChannels>
        </PlotItem>
      </ListOfPlotItems>
    </PlotSpecification>
    <PlotSpecification name="Identifiability Plots" type="Plot2D" active="0">
      <Parameter name="log X" type="bool" value="0"/>
      <Parameter name="log Y" type="bool" value="0"/>
      <ListOfPlotItems>
        <PlotItem name="TaskList[Parameter Estimation].(Problem)Parameter Estimation.Best Value|(H2O2 re002 (Metabolism by Catalase)).V" type="Curve2D">
          <Parameter name="Color" type="string" value="auto"/>
          <Parameter name="Line subtype" type="unsignedInteger" value="0"/>
          <Parameter name="Line type" type="unsignedInteger" value="0"/>
          <Parameter name="Line width" type="unsignedFloat" value="1"/>
          <Parameter name="Recording Activity" type="string" value="during"/>
          <Parameter name="Symbol subtype" type="unsignedInteger" value="0"/>
          <ListOfChannels>
            <ChannelSpec cn="CN=Root,Model=NoName,Vector=Reactions[H2O2 re002 (Metabolism by Unknown Peroxidase process)],ParameterGroup=Parameters,Parameter=V,Reference=Value"/>
            <ChannelSpec cn="CN=Root,Vector=TaskList[Parameter Estimation],Problem=Parameter Estimation,Reference=Best Value"/>
          </ListOfChannels>
        </PlotItem>
        <PlotItem name="Values[95% confidence].InitialValue|(H2O2 re002 (Metabolism by Catalase)).V" type="Curve2D">
          <Parameter name="Color" type="string" value="auto"/>
          <Parameter name="Line subtype" type="unsignedInteger" value="0"/>
          <Parameter name="Line type" type="unsignedInteger" value="0"/>
          <Parameter name="Line width" type="unsignedFloat" value="1"/>
          <Parameter name="Recording Activity" type="string" value="during"/>
          <Parameter name="Symbol subtype" type="unsignedInteger" value="0"/>
          <ListOfChannels>
            <ChannelSpec cn="CN=Root,Model=NoName,Vector=Reactions[H2O2 re002 (Metabolism by Unknown Peroxidase process)],ParameterGroup=Parameters,Parameter=V,Reference=Value"/>
            <ChannelSpec cn="CN=Root,Model=NoName,Vector=Values[95% confidence],Reference=InitialValue"/>
          </ListOfChannels>
        </PlotItem>
        <PlotItem name="Values[RMSq].InitialValue|(H2O2 re002 (Metabolism by Catalase)).V" type="Curve2D">
          <Parameter name="Color" type="string" value="auto"/>
          <Parameter name="Line subtype" type="unsignedInteger" value="0"/>
          <Parameter name="Line type" type="unsignedInteger" value="0"/>
          <Parameter name="Line width" type="unsignedFloat" value="1"/>
          <Parameter name="Recording Activity" type="string" value="during"/>
          <Parameter name="Symbol subtype" type="unsignedInteger" value="0"/>
          <ListOfChannels>
            <ChannelSpec cn="CN=Root,Model=NoName,Vector=Reactions[H2O2 re002 (Metabolism by Unknown Peroxidase process)],ParameterGroup=Parameters,Parameter=V,Reference=Value"/>
            <ChannelSpec cn="CN=Root,Model=NoName,Vector=Values[RMSq],Reference=InitialValue"/>
          </ListOfChannels>
        </PlotItem>
      </ListOfPlotItems>
    </PlotSpecification>
    <PlotSpecification name="Progress of Fit" type="Plot2D" active="0">
      <Parameter name="log X" type="bool" value="0"/>
      <Parameter name="log Y" type="bool" value="1"/>
      <ListOfPlotItems>
        <PlotItem name="sum of squares" type="Curve2D">
          <Parameter name="Color" type="string" value="auto"/>
          <Parameter name="Line subtype" type="unsignedInteger" value="0"/>
          <Parameter name="Line type" type="unsignedInteger" value="0"/>
          <Parameter name="Line width" type="unsignedFloat" value="1"/>
          <Parameter name="Recording Activity" type="string" value="during"/>
          <Parameter name="Symbol subtype" type="unsignedInteger" value="0"/>
          <ListOfChannels>
            <ChannelSpec cn="CN=Root,Vector=TaskList[Parameter Estimation],Problem=Parameter Estimation,Reference=Function Evaluations"/>
            <ChannelSpec cn="CN=Root,Vector=TaskList[Parameter Estimation],Problem=Parameter Estimation,Reference=Best Value"/>
          </ListOfChannels>
        </PlotItem>
      </ListOfPlotItems>
    </PlotSpecification>
    <PlotSpecification name="H2O2int and ex" type="Plot2D" active="0">
      <Parameter name="log X" type="bool" value="0"/>
      <Parameter name="log Y" type="bool" value="0"/>
      <ListOfPlotItems>
        <PlotItem name="(H2O2 re002 (Metabolism by Catalase)).V|Time" type="Curve2D">
          <Parameter name="Color" type="string" value="auto"/>
          <Parameter name="Line subtype" type="unsignedInteger" value="0"/>
          <Parameter name="Line type" type="unsignedInteger" value="0"/>
          <Parameter name="Line width" type="unsignedFloat" value="1"/>
          <Parameter name="Recording Activity" type="string" value="during"/>
          <Parameter name="Symbol subtype" type="unsignedInteger" value="0"/>
          <ListOfChannels>
            <ChannelSpec cn="CN=Root,Model=NoName,Reference=Time"/>
            <ChannelSpec cn="CN=Root,Model=NoName,Vector=Reactions[H2O2 re002 (Metabolism by Unknown Peroxidase process)],ParameterGroup=Parameters,Parameter=V,Reference=Value"/>
          </ListOfChannels>
        </PlotItem>
        <PlotItem name="Values[I inact].InitialValue|Time" type="Curve2D">
          <Parameter name="Color" type="string" value="auto"/>
          <Parameter name="Line subtype" type="unsignedInteger" value="0"/>
          <Parameter name="Line type" type="unsignedInteger" value="0"/>
          <Parameter name="Line width" type="unsignedFloat" value="1"/>
          <Parameter name="Recording Activity" type="string" value="during"/>
          <Parameter name="Symbol subtype" type="unsignedInteger" value="0"/>
          <ListOfChannels>
            <ChannelSpec cn="CN=Root,Model=NoName,Reference=Time"/>
            <ChannelSpec cn="CN=Root,Model=NoName,Vector=Values[I inact],Reference=InitialValue"/>
          </ListOfChannels>
        </PlotItem>
        <PlotItem name="[H2O2(ex)]_0|Time" type="Curve2D">
          <Parameter name="Color" type="string" value="auto"/>
          <Parameter name="Line subtype" type="unsignedInteger" value="0"/>
          <Parameter name="Line type" type="unsignedInteger" value="0"/>
          <Parameter name="Line width" type="unsignedFloat" value="1"/>
          <Parameter name="Recording Activity" type="string" value="during"/>
          <Parameter name="Symbol subtype" type="unsignedInteger" value="0"/>
          <ListOfChannels>
            <ChannelSpec cn="CN=Root,Model=NoName,Reference=Time"/>
            <ChannelSpec cn="CN=Root,Model=NoName,Vector=Compartments[Media],Vector=Metabolites[H2O2(ex)],Reference=InitialConcentration"/>
          </ListOfChannels>
        </PlotItem>
        <PlotItem name="[H2O2(int)]|Time" type="Curve2D">
          <Parameter name="Color" type="string" value="auto"/>
          <Parameter name="Line subtype" type="unsignedInteger" value="0"/>
          <Parameter name="Line type" type="unsignedInteger" value="0"/>
          <Parameter name="Line width" type="unsignedFloat" value="1"/>
          <Parameter name="Recording Activity" type="string" value="during"/>
          <Parameter name="Symbol subtype" type="unsignedInteger" value="0"/>
          <ListOfChannels>
            <ChannelSpec cn="CN=Root,Model=NoName,Reference=Time"/>
            <ChannelSpec cn="CN=Root,Model=NoName,Vector=Compartments[Intracellular],Vector=Metabolites[H2O2(int)],Reference=Concentration"/>
          </ListOfChannels>
        </PlotItem>
        <PlotItem name="[Tpx1-ox:SOOH]|Time" type="Curve2D">
          <Parameter name="Color" type="string" value="auto"/>
          <Parameter name="Line subtype" type="unsignedInteger" value="0"/>
          <Parameter name="Line type" type="unsignedInteger" value="0"/>
          <Parameter name="Line width" type="unsignedFloat" value="1"/>
          <Parameter name="Recording Activity" type="string" value="during"/>
          <Parameter name="Symbol subtype" type="unsignedInteger" value="0"/>
          <ListOfChannels>
            <ChannelSpec cn="CN=Root,Model=NoName,Reference=Time"/>
            <ChannelSpec cn="CN=Root,Model=NoName,Vector=Compartments[Intracellular],Vector=Metabolites[Tpx1-ox:SOOH],Reference=Concentration"/>
          </ListOfChannels>
        </PlotItem>
      </ListOfPlotItems>
    </PlotSpecification>
    <PlotSpecification name="plot_2" type="Plot2D" active="0">
      <Parameter name="log X" type="bool" value="0"/>
      <Parameter name="log Y" type="bool" value="0"/>
      <ListOfPlotItems>
        <PlotItem name="[H2O2(ex)]_0|Time" type="Curve2D">
          <Parameter name="Color" type="string" value="auto"/>
          <Parameter name="Line subtype" type="unsignedInteger" value="0"/>
          <Parameter name="Line type" type="unsignedInteger" value="0"/>
          <Parameter name="Line width" type="unsignedFloat" value="1"/>
          <Parameter name="Recording Activity" type="string" value="during"/>
          <Parameter name="Symbol subtype" type="unsignedInteger" value="0"/>
          <ListOfChannels>
            <ChannelSpec cn="CN=Root,Model=NoName,Reference=Time"/>
            <ChannelSpec cn="CN=Root,Model=NoName,Vector=Compartments[Media],Vector=Metabolites[H2O2(ex)],Reference=InitialConcentration"/>
          </ListOfChannels>
        </PlotItem>
        <PlotItem name="[Trx1-ox]|Time" type="Curve2D">
          <Parameter name="Color" type="string" value="auto"/>
          <Parameter name="Line subtype" type="unsignedInteger" value="0"/>
          <Parameter name="Line type" type="unsignedInteger" value="0"/>
          <Parameter name="Line width" type="unsignedFloat" value="1"/>
          <Parameter name="Recording Activity" type="string" value="during"/>
          <Parameter name="Symbol subtype" type="unsignedInteger" value="0"/>
          <ListOfChannels>
            <ChannelSpec cn="CN=Root,Model=NoName,Reference=Time"/>
            <ChannelSpec cn="CN=Root,Model=NoName,Vector=Compartments[Intracellular],Vector=Metabolites[Trx1-ox],Reference=Concentration"/>
          </ListOfChannels>
        </PlotItem>
        <PlotItem name="[Trx1-red]|Time" type="Curve2D">
          <Parameter name="Color" type="string" value="auto"/>
          <Parameter name="Line subtype" type="unsignedInteger" value="0"/>
          <Parameter name="Line type" type="unsignedInteger" value="0"/>
          <Parameter name="Line width" type="unsignedFloat" value="1"/>
          <Parameter name="Recording Activity" type="string" value="during"/>
          <Parameter name="Symbol subtype" type="unsignedInteger" value="0"/>
          <ListOfChannels>
            <ChannelSpec cn="CN=Root,Model=NoName,Reference=Time"/>
            <ChannelSpec cn="CN=Root,Model=NoName,Vector=Compartments[Intracellular],Vector=Metabolites[Trx1-red],Reference=Concentration"/>
          </ListOfChannels>
        </PlotItem>
      </ListOfPlotItems>
    </PlotSpecification>
    <PlotSpecification name="H2O2 ex only" type="Plot2D" active="0">
      <Parameter name="log X" type="bool" value="0"/>
      <Parameter name="log Y" type="bool" value="0"/>
      <ListOfPlotItems>
        <PlotItem name="[H2O2(int)]|Time" type="Curve2D">
          <Parameter name="Color" type="string" value="auto"/>
          <Parameter name="Line subtype" type="unsignedInteger" value="0"/>
          <Parameter name="Line type" type="unsignedInteger" value="0"/>
          <Parameter name="Line width" type="unsignedFloat" value="1"/>
          <Parameter name="Recording Activity" type="string" value="during"/>
          <Parameter name="Symbol subtype" type="unsignedInteger" value="0"/>
          <ListOfChannels>
            <ChannelSpec cn="CN=Root,Model=NoName,Reference=Time"/>
            <ChannelSpec cn="CN=Root,Model=NoName,Vector=Compartments[Intracellular],Vector=Metabolites[H2O2(int)],Reference=Concentration"/>
          </ListOfChannels>
        </PlotItem>
      </ListOfPlotItems>
    </PlotSpecification>
    <PlotSpecification name="plot_3" type="Plot2D" active="0">
      <Parameter name="log X" type="bool" value="0"/>
      <Parameter name="log Y" type="bool" value="0"/>
      <ListOfPlotItems>
        <PlotItem name="[H2O2(ex)]|Time" type="Curve2D">
          <Parameter name="Color" type="string" value="auto"/>
          <Parameter name="Line subtype" type="unsignedInteger" value="0"/>
          <Parameter name="Line type" type="unsignedInteger" value="0"/>
          <Parameter name="Line width" type="unsignedFloat" value="1"/>
          <Parameter name="Recording Activity" type="string" value="during"/>
          <Parameter name="Symbol subtype" type="unsignedInteger" value="0"/>
          <ListOfChannels>
            <ChannelSpec cn="CN=Root,Model=NoName,Reference=Time"/>
            <ChannelSpec cn="CN=Root,Model=NoName,Vector=Compartments[Media],Vector=Metabolites[H2O2(ex)],Reference=Concentration"/>
          </ListOfChannels>
        </PlotItem>
        <PlotItem name="[H2O2(int)]|Time" type="Curve2D">
          <Parameter name="Color" type="string" value="auto"/>
          <Parameter name="Line subtype" type="unsignedInteger" value="0"/>
          <Parameter name="Line type" type="unsignedInteger" value="0"/>
          <Parameter name="Line width" type="unsignedFloat" value="1"/>
          <Parameter name="Recording Activity" type="string" value="during"/>
          <Parameter name="Symbol subtype" type="unsignedInteger" value="0"/>
          <ListOfChannels>
            <ChannelSpec cn="CN=Root,Model=NoName,Reference=Time"/>
            <ChannelSpec cn="CN=Root,Model=NoName,Vector=Compartments[Intracellular],Vector=Metabolites[H2O2(int)],Reference=Concentration"/>
          </ListOfChannels>
        </PlotItem>
      </ListOfPlotItems>
    </PlotSpecification>
    <PlotSpecification name="Concentrations, Volumes, and Global Quantity Values" type="Plot2D" active="0">
      <Parameter name="log X" type="bool" value="0"/>
      <Parameter name="log Y" type="bool" value="0"/>
      <ListOfPlotItems>
        <PlotItem name="[H2O2(ex)]" type="Curve2D">
          <Parameter name="Color" type="string" value="auto"/>
          <Parameter name="Line subtype" type="unsignedInteger" value="0"/>
          <Parameter name="Line type" type="unsignedInteger" value="0"/>
          <Parameter name="Line width" type="unsignedFloat" value="1"/>
          <Parameter name="Recording Activity" type="string" value="during"/>
          <Parameter name="Symbol subtype" type="unsignedInteger" value="0"/>
          <ListOfChannels>
            <ChannelSpec cn="CN=Root,Model=NoName,Reference=Time"/>
            <ChannelSpec cn="CN=Root,Model=NoName,Vector=Compartments[Media],Vector=Metabolites[H2O2(ex)],Reference=Concentration"/>
          </ListOfChannels>
        </PlotItem>
        <PlotItem name="[Tpx1-SH]" type="Curve2D">
          <Parameter name="Color" type="string" value="auto"/>
          <Parameter name="Line subtype" type="unsignedInteger" value="0"/>
          <Parameter name="Line type" type="unsignedInteger" value="0"/>
          <Parameter name="Line width" type="unsignedFloat" value="1"/>
          <Parameter name="Recording Activity" type="string" value="during"/>
          <Parameter name="Symbol subtype" type="unsignedInteger" value="0"/>
          <ListOfChannels>
            <ChannelSpec cn="CN=Root,Model=NoName,Reference=Time"/>
            <ChannelSpec cn="CN=Root,Model=NoName,Vector=Compartments[Intracellular],Vector=Metabolites[Tpx1-SH],Reference=Concentration"/>
          </ListOfChannels>
        </PlotItem>
        <PlotItem name="[Tpx1-SOH]" type="Curve2D">
          <Parameter name="Color" type="string" value="auto"/>
          <Parameter name="Line subtype" type="unsignedInteger" value="0"/>
          <Parameter name="Line type" type="unsignedInteger" value="0"/>
          <Parameter name="Line width" type="unsignedFloat" value="1"/>
          <Parameter name="Recording Activity" type="string" value="during"/>
          <Parameter name="Symbol subtype" type="unsignedInteger" value="0"/>
          <ListOfChannels>
            <ChannelSpec cn="CN=Root,Model=NoName,Reference=Time"/>
            <ChannelSpec cn="CN=Root,Model=NoName,Vector=Compartments[Intracellular],Vector=Metabolites[Tpx1-SOH],Reference=Concentration"/>
          </ListOfChannels>
        </PlotItem>
        <PlotItem name="[Tpx1-SOOH]" type="Curve2D">
          <Parameter name="Color" type="string" value="auto"/>
          <Parameter name="Line subtype" type="unsignedInteger" value="0"/>
          <Parameter name="Line type" type="unsignedInteger" value="0"/>
          <Parameter name="Line width" type="unsignedFloat" value="1"/>
          <Parameter name="Recording Activity" type="string" value="during"/>
          <Parameter name="Symbol subtype" type="unsignedInteger" value="0"/>
          <ListOfChannels>
            <ChannelSpec cn="CN=Root,Model=NoName,Reference=Time"/>
            <ChannelSpec cn="CN=Root,Model=NoName,Vector=Compartments[Intracellular],Vector=Metabolites[Tpx1-SOOH],Reference=Concentration"/>
          </ListOfChannels>
        </PlotItem>
        <PlotItem name="[Tpx1-ox#1]" type="Curve2D">
          <Parameter name="Color" type="string" value="auto"/>
          <Parameter name="Line subtype" type="unsignedInteger" value="0"/>
          <Parameter name="Line type" type="unsignedInteger" value="0"/>
          <Parameter name="Line width" type="unsignedFloat" value="1"/>
          <Parameter name="Recording Activity" type="string" value="during"/>
          <Parameter name="Symbol subtype" type="unsignedInteger" value="0"/>
          <ListOfChannels>
            <ChannelSpec cn="CN=Root,Model=NoName,Reference=Time"/>
            <ChannelSpec cn="CN=Root,Model=NoName,Vector=Compartments[Intracellular],Vector=Metabolites[Tpx1-ox#1],Reference=Concentration"/>
          </ListOfChannels>
        </PlotItem>
        <PlotItem name="[Tpx1-ox#2]" type="Curve2D">
          <Parameter name="Color" type="string" value="auto"/>
          <Parameter name="Line subtype" type="unsignedInteger" value="0"/>
          <Parameter name="Line type" type="unsignedInteger" value="0"/>
          <Parameter name="Line width" type="unsignedFloat" value="1"/>
          <Parameter name="Recording Activity" type="string" value="during"/>
          <Parameter name="Symbol subtype" type="unsignedInteger" value="0"/>
          <ListOfChannels>
            <ChannelSpec cn="CN=Root,Model=NoName,Reference=Time"/>
            <ChannelSpec cn="CN=Root,Model=NoName,Vector=Compartments[Intracellular],Vector=Metabolites[Tpx1-ox#2],Reference=Concentration"/>
          </ListOfChannels>
        </PlotItem>
        <PlotItem name="[Tpx1-ox:SOH]" type="Curve2D">
          <Parameter name="Color" type="string" value="auto"/>
          <Parameter name="Line subtype" type="unsignedInteger" value="0"/>
          <Parameter name="Line type" type="unsignedInteger" value="0"/>
          <Parameter name="Line width" type="unsignedFloat" value="1"/>
          <Parameter name="Recording Activity" type="string" value="during"/>
          <Parameter name="Symbol subtype" type="unsignedInteger" value="0"/>
          <ListOfChannels>
            <ChannelSpec cn="CN=Root,Model=NoName,Reference=Time"/>
            <ChannelSpec cn="CN=Root,Model=NoName,Vector=Compartments[Intracellular],Vector=Metabolites[Tpx1-ox:SOH],Reference=Concentration"/>
          </ListOfChannels>
        </PlotItem>
        <PlotItem name="[Tpx1-ox:SOOH]" type="Curve2D">
          <Parameter name="Color" type="string" value="auto"/>
          <Parameter name="Line subtype" type="unsignedInteger" value="0"/>
          <Parameter name="Line type" type="unsignedInteger" value="0"/>
          <Parameter name="Line width" type="unsignedFloat" value="1"/>
          <Parameter name="Recording Activity" type="string" value="during"/>
          <Parameter name="Symbol subtype" type="unsignedInteger" value="0"/>
          <ListOfChannels>
            <ChannelSpec cn="CN=Root,Model=NoName,Reference=Time"/>
            <ChannelSpec cn="CN=Root,Model=NoName,Vector=Compartments[Intracellular],Vector=Metabolites[Tpx1-ox:SOOH],Reference=Concentration"/>
          </ListOfChannels>
        </PlotItem>
      </ListOfPlotItems>
    </PlotSpecification>
    <PlotSpecification name="Multiple Parameter estimations" type="Plot2D" active="0">
      <Parameter name="log X" type="bool" value="0"/>
      <Parameter name="log Y" type="bool" value="0"/>
      <ListOfPlotItems>
        <PlotItem name="TaskList[Parameter Estimation].(Problem)Parameter Estimation.Best Value|TaskList[Scan].Output counter" type="Curve2D">
          <Parameter name="Color" type="string" value="auto"/>
          <Parameter name="Line subtype" type="unsignedInteger" value="0"/>
          <Parameter name="Line type" type="unsignedInteger" value="2"/>
          <Parameter name="Line width" type="unsignedFloat" value="1"/>
          <Parameter name="Recording Activity" type="string" value="during"/>
          <Parameter name="Symbol subtype" type="unsignedInteger" value="0"/>
          <ListOfChannels>
            <ChannelSpec cn="CN=Root,Vector=TaskList[Scan],Reference=Output counter"/>
            <ChannelSpec cn="CN=Root,Vector=TaskList[Parameter Estimation],Problem=Parameter Estimation,Reference=Best Value"/>
          </ListOfChannels>
        </PlotItem>
      </ListOfPlotItems>
    </PlotSpecification>
    <PlotSpecification name="Progress of Fit_1" type="Plot2D" active="0">
      <Parameter name="log X" type="bool" value="0"/>
      <Parameter name="log Y" type="bool" value="1"/>
      <ListOfPlotItems>
        <PlotItem name="sum of squares" type="Curve2D">
          <Parameter name="Color" type="string" value="auto"/>
          <Parameter name="Line subtype" type="unsignedInteger" value="0"/>
          <Parameter name="Line type" type="unsignedInteger" value="0"/>
          <Parameter name="Line width" type="unsignedFloat" value="1"/>
          <Parameter name="Recording Activity" type="string" value="during"/>
          <Parameter name="Symbol subtype" type="unsignedInteger" value="0"/>
          <ListOfChannels>
            <ChannelSpec cn="CN=Root,Vector=TaskList[Parameter Estimation],Problem=Parameter Estimation,Reference=Function Evaluations"/>
            <ChannelSpec cn="CN=Root,Vector=TaskList[Parameter Estimation],Problem=Parameter Estimation,Reference=Best Value"/>
          </ListOfChannels>
        </PlotItem>
      </ListOfPlotItems>
    </PlotSpecification>
    <PlotSpecification name="plot_1" type="Plot2D" active="0">
      <Parameter name="log X" type="bool" value="0"/>
      <Parameter name="log Y" type="bool" value="0"/>
      <ListOfPlotItems>
      </ListOfPlotItems>
    </PlotSpecification>
    <PlotSpecification name="plot_4" type="Plot2D" active="0">
      <Parameter name="log X" type="bool" value="0"/>
      <Parameter name="log Y" type="bool" value="0"/>
      <ListOfPlotItems>
        <PlotItem name="H2O2(int).Rate|[H2O2(ex)]_0" type="Curve2D">
          <Parameter name="Color" type="string" value="auto"/>
          <Parameter name="Line subtype" type="unsignedInteger" value="0"/>
          <Parameter name="Line type" type="unsignedInteger" value="0"/>
          <Parameter name="Line width" type="unsignedFloat" value="1"/>
          <Parameter name="Recording Activity" type="string" value="during"/>
          <Parameter name="Symbol subtype" type="unsignedInteger" value="0"/>
          <ListOfChannels>
            <ChannelSpec cn="CN=Root,Model=NoName,Vector=Compartments[Media],Vector=Metabolites[H2O2(ex)],Reference=InitialConcentration"/>
            <ChannelSpec cn="CN=Root,Model=NoName,Vector=Compartments[Intracellular],Vector=Metabolites[H2O2(int)],Reference=Rate"/>
          </ListOfChannels>
        </PlotItem>
      </ListOfPlotItems>
    </PlotSpecification>
    <PlotSpecification name="[H2O2(ex)]" type="Plot2D" active="0">
      <Parameter name="log X" type="bool" value="0"/>
      <Parameter name="log Y" type="bool" value="0"/>
      <ListOfPlotItems>
        <PlotItem name="Experiment_37(Measured Value)" type="Curve2D">
          <Parameter name="Color" type="string" value="#FF0000"/>
          <Parameter name="Line subtype" type="unsignedInteger" value="1"/>
          <Parameter name="Line type" type="unsignedInteger" value="3"/>
          <Parameter name="Line width" type="unsignedFloat" value="1"/>
          <Parameter name="Recording Activity" type="string" value="after"/>
          <Parameter name="Symbol subtype" type="unsignedInteger" value="1"/>
          <ListOfChannels>
            <ChannelSpec cn="CN=Root,Vector=TaskList[Parameter Estimation],Problem=Parameter Estimation,ParameterGroup=Experiment Set,ParameterGroup=Experiment_37,Vector=Fitted Points[0],Reference=Independent Value"/>
            <ChannelSpec cn="CN=Root,Vector=TaskList[Parameter Estimation],Problem=Parameter Estimation,ParameterGroup=Experiment Set,ParameterGroup=Experiment_37,Vector=Fitted Points[0],Reference=Measured Value"/>
          </ListOfChannels>
        </PlotItem>
        <PlotItem name="Experiment_37(Fitted Value)" type="Curve2D">
          <Parameter name="Color" type="string" value="#FF0000"/>
          <Parameter name="Line subtype" type="unsignedInteger" value="0"/>
          <Parameter name="Line type" type="unsignedInteger" value="0"/>
          <Parameter name="Line width" type="unsignedFloat" value="1"/>
          <Parameter name="Recording Activity" type="string" value="after"/>
          <Parameter name="Symbol subtype" type="unsignedInteger" value="0"/>
          <ListOfChannels>
            <ChannelSpec cn="CN=Root,Vector=TaskList[Parameter Estimation],Problem=Parameter Estimation,ParameterGroup=Experiment Set,ParameterGroup=Experiment_37,Vector=Fitted Points[0],Reference=Independent Value"/>
            <ChannelSpec cn="CN=Root,Vector=TaskList[Parameter Estimation],Problem=Parameter Estimation,ParameterGroup=Experiment Set,ParameterGroup=Experiment_37,Vector=Fitted Points[0],Reference=Fitted Value"/>
          </ListOfChannels>
        </PlotItem>
        <PlotItem name="Experiment_37(Weighted Error)" type="Curve2D">
          <Parameter name="Color" type="string" value="#FF0000"/>
          <Parameter name="Line subtype" type="unsignedInteger" value="0"/>
          <Parameter name="Line type" type="unsignedInteger" value="2"/>
          <Parameter name="Line width" type="unsignedFloat" value="1"/>
          <Parameter name="Recording Activity" type="string" value="after"/>
          <Parameter name="Symbol subtype" type="unsignedInteger" value="2"/>
          <ListOfChannels>
            <ChannelSpec cn="CN=Root,Vector=TaskList[Parameter Estimation],Problem=Parameter Estimation,ParameterGroup=Experiment Set,ParameterGroup=Experiment_37,Vector=Fitted Points[0],Reference=Independent Value"/>
            <ChannelSpec cn="CN=Root,Vector=TaskList[Parameter Estimation],Problem=Parameter Estimation,ParameterGroup=Experiment Set,ParameterGroup=Experiment_37,Vector=Fitted Points[0],Reference=Weighted Error"/>
          </ListOfChannels>
        </PlotItem>
        <PlotItem name="Experiment_40(Measured Value)" type="Curve2D">
          <Parameter name="Color" type="string" value="#0000FF"/>
          <Parameter name="Line subtype" type="unsignedInteger" value="1"/>
          <Parameter name="Line type" type="unsignedInteger" value="3"/>
          <Parameter name="Line width" type="unsignedFloat" value="1"/>
          <Parameter name="Recording Activity" type="string" value="after"/>
          <Parameter name="Symbol subtype" type="unsignedInteger" value="1"/>
          <ListOfChannels>
            <ChannelSpec cn="CN=Root,Vector=TaskList[Parameter Estimation],Problem=Parameter Estimation,ParameterGroup=Experiment Set,ParameterGroup=Experiment_40,Vector=Fitted Points[0],Reference=Independent Value"/>
            <ChannelSpec cn="CN=Root,Vector=TaskList[Parameter Estimation],Problem=Parameter Estimation,ParameterGroup=Experiment Set,ParameterGroup=Experiment_40,Vector=Fitted Points[0],Reference=Measured Value"/>
          </ListOfChannels>
        </PlotItem>
        <PlotItem name="Experiment_40(Fitted Value)" type="Curve2D">
          <Parameter name="Color" type="string" value="#0000FF"/>
          <Parameter name="Line subtype" type="unsignedInteger" value="0"/>
          <Parameter name="Line type" type="unsignedInteger" value="0"/>
          <Parameter name="Line width" type="unsignedFloat" value="1"/>
          <Parameter name="Recording Activity" type="string" value="after"/>
          <Parameter name="Symbol subtype" type="unsignedInteger" value="0"/>
          <ListOfChannels>
            <ChannelSpec cn="CN=Root,Vector=TaskList[Parameter Estimation],Problem=Parameter Estimation,ParameterGroup=Experiment Set,ParameterGroup=Experiment_40,Vector=Fitted Points[0],Reference=Independent Value"/>
            <ChannelSpec cn="CN=Root,Vector=TaskList[Parameter Estimation],Problem=Parameter Estimation,ParameterGroup=Experiment Set,ParameterGroup=Experiment_40,Vector=Fitted Points[0],Reference=Fitted Value"/>
          </ListOfChannels>
        </PlotItem>
        <PlotItem name="Experiment_40(Weighted Error)" type="Curve2D">
          <Parameter name="Color" type="string" value="#0000FF"/>
          <Parameter name="Line subtype" type="unsignedInteger" value="0"/>
          <Parameter name="Line type" type="unsignedInteger" value="2"/>
          <Parameter name="Line width" type="unsignedFloat" value="1"/>
          <Parameter name="Recording Activity" type="string" value="after"/>
          <Parameter name="Symbol subtype" type="unsignedInteger" value="2"/>
          <ListOfChannels>
            <ChannelSpec cn="CN=Root,Vector=TaskList[Parameter Estimation],Problem=Parameter Estimation,ParameterGroup=Experiment Set,ParameterGroup=Experiment_40,Vector=Fitted Points[0],Reference=Independent Value"/>
            <ChannelSpec cn="CN=Root,Vector=TaskList[Parameter Estimation],Problem=Parameter Estimation,ParameterGroup=Experiment Set,ParameterGroup=Experiment_40,Vector=Fitted Points[0],Reference=Weighted Error"/>
          </ListOfChannels>
        </PlotItem>
      </ListOfPlotItems>
    </PlotSpecification>
    <PlotSpecification name="[H2O2(int)]" type="Plot2D" active="0">
      <Parameter name="log X" type="bool" value="0"/>
      <Parameter name="log Y" type="bool" value="0"/>
      <ListOfPlotItems>
        <PlotItem name="Experiment_34(Measured Value)" type="Curve2D">
          <Parameter name="Color" type="string" value="#FF0000"/>
          <Parameter name="Line subtype" type="unsignedInteger" value="1"/>
          <Parameter name="Line type" type="unsignedInteger" value="3"/>
          <Parameter name="Line width" type="unsignedFloat" value="1"/>
          <Parameter name="Recording Activity" type="string" value="after"/>
          <Parameter name="Symbol subtype" type="unsignedInteger" value="1"/>
          <ListOfChannels>
            <ChannelSpec cn="CN=Root,Vector=TaskList[Parameter Estimation],Problem=Parameter Estimation,ParameterGroup=Experiment Set,ParameterGroup=Experiment_34,Vector=Fitted Points[0],Reference=Independent Value"/>
            <ChannelSpec cn="CN=Root,Vector=TaskList[Parameter Estimation],Problem=Parameter Estimation,ParameterGroup=Experiment Set,ParameterGroup=Experiment_34,Vector=Fitted Points[0],Reference=Measured Value"/>
          </ListOfChannels>
        </PlotItem>
        <PlotItem name="Experiment_34(Fitted Value)" type="Curve2D">
          <Parameter name="Color" type="string" value="#FF0000"/>
          <Parameter name="Line subtype" type="unsignedInteger" value="0"/>
          <Parameter name="Line type" type="unsignedInteger" value="0"/>
          <Parameter name="Line width" type="unsignedFloat" value="1"/>
          <Parameter name="Recording Activity" type="string" value="after"/>
          <Parameter name="Symbol subtype" type="unsignedInteger" value="0"/>
          <ListOfChannels>
            <ChannelSpec cn="CN=Root,Vector=TaskList[Parameter Estimation],Problem=Parameter Estimation,ParameterGroup=Experiment Set,ParameterGroup=Experiment_34,Vector=Fitted Points[0],Reference=Independent Value"/>
            <ChannelSpec cn="CN=Root,Vector=TaskList[Parameter Estimation],Problem=Parameter Estimation,ParameterGroup=Experiment Set,ParameterGroup=Experiment_34,Vector=Fitted Points[0],Reference=Fitted Value"/>
          </ListOfChannels>
        </PlotItem>
        <PlotItem name="Experiment_34(Weighted Error)" type="Curve2D">
          <Parameter name="Color" type="string" value="#FF0000"/>
          <Parameter name="Line subtype" type="unsignedInteger" value="0"/>
          <Parameter name="Line type" type="unsignedInteger" value="2"/>
          <Parameter name="Line width" type="unsignedFloat" value="1"/>
          <Parameter name="Recording Activity" type="string" value="after"/>
          <Parameter name="Symbol subtype" type="unsignedInteger" value="2"/>
          <ListOfChannels>
            <ChannelSpec cn="CN=Root,Vector=TaskList[Parameter Estimation],Problem=Parameter Estimation,ParameterGroup=Experiment Set,ParameterGroup=Experiment_34,Vector=Fitted Points[0],Reference=Independent Value"/>
            <ChannelSpec cn="CN=Root,Vector=TaskList[Parameter Estimation],Problem=Parameter Estimation,ParameterGroup=Experiment Set,ParameterGroup=Experiment_34,Vector=Fitted Points[0],Reference=Weighted Error"/>
          </ListOfChannels>
        </PlotItem>
        <PlotItem name="Experiment_35(Measured Value)" type="Curve2D">
          <Parameter name="Color" type="string" value="#0000FF"/>
          <Parameter name="Line subtype" type="unsignedInteger" value="1"/>
          <Parameter name="Line type" type="unsignedInteger" value="3"/>
          <Parameter name="Line width" type="unsignedFloat" value="1"/>
          <Parameter name="Recording Activity" type="string" value="after"/>
          <Parameter name="Symbol subtype" type="unsignedInteger" value="1"/>
          <ListOfChannels>
            <ChannelSpec cn="CN=Root,Vector=TaskList[Parameter Estimation],Problem=Parameter Estimation,ParameterGroup=Experiment Set,ParameterGroup=Experiment_35,Vector=Fitted Points[0],Reference=Independent Value"/>
            <ChannelSpec cn="CN=Root,Vector=TaskList[Parameter Estimation],Problem=Parameter Estimation,ParameterGroup=Experiment Set,ParameterGroup=Experiment_35,Vector=Fitted Points[0],Reference=Measured Value"/>
          </ListOfChannels>
        </PlotItem>
        <PlotItem name="Experiment_35(Fitted Value)" type="Curve2D">
          <Parameter name="Color" type="string" value="#0000FF"/>
          <Parameter name="Line subtype" type="unsignedInteger" value="0"/>
          <Parameter name="Line type" type="unsignedInteger" value="0"/>
          <Parameter name="Line width" type="unsignedFloat" value="1"/>
          <Parameter name="Recording Activity" type="string" value="after"/>
          <Parameter name="Symbol subtype" type="unsignedInteger" value="0"/>
          <ListOfChannels>
            <ChannelSpec cn="CN=Root,Vector=TaskList[Parameter Estimation],Problem=Parameter Estimation,ParameterGroup=Experiment Set,ParameterGroup=Experiment_35,Vector=Fitted Points[0],Reference=Independent Value"/>
            <ChannelSpec cn="CN=Root,Vector=TaskList[Parameter Estimation],Problem=Parameter Estimation,ParameterGroup=Experiment Set,ParameterGroup=Experiment_35,Vector=Fitted Points[0],Reference=Fitted Value"/>
          </ListOfChannels>
        </PlotItem>
        <PlotItem name="Experiment_35(Weighted Error)" type="Curve2D">
          <Parameter name="Color" type="string" value="#0000FF"/>
          <Parameter name="Line subtype" type="unsignedInteger" value="0"/>
          <Parameter name="Line type" type="unsignedInteger" value="2"/>
          <Parameter name="Line width" type="unsignedFloat" value="1"/>
          <Parameter name="Recording Activity" type="string" value="after"/>
          <Parameter name="Symbol subtype" type="unsignedInteger" value="2"/>
          <ListOfChannels>
            <ChannelSpec cn="CN=Root,Vector=TaskList[Parameter Estimation],Problem=Parameter Estimation,ParameterGroup=Experiment Set,ParameterGroup=Experiment_35,Vector=Fitted Points[0],Reference=Independent Value"/>
            <ChannelSpec cn="CN=Root,Vector=TaskList[Parameter Estimation],Problem=Parameter Estimation,ParameterGroup=Experiment Set,ParameterGroup=Experiment_35,Vector=Fitted Points[0],Reference=Weighted Error"/>
          </ListOfChannels>
        </PlotItem>
        <PlotItem name="Experiment_36(Measured Value)" type="Curve2D">
          <Parameter name="Color" type="string" value="#00E600"/>
          <Parameter name="Line subtype" type="unsignedInteger" value="1"/>
          <Parameter name="Line type" type="unsignedInteger" value="3"/>
          <Parameter name="Line width" type="unsignedFloat" value="1"/>
          <Parameter name="Recording Activity" type="string" value="after"/>
          <Parameter name="Symbol subtype" type="unsignedInteger" value="1"/>
          <ListOfChannels>
            <ChannelSpec cn="CN=Root,Vector=TaskList[Parameter Estimation],Problem=Parameter Estimation,ParameterGroup=Experiment Set,ParameterGroup=Experiment_36,Vector=Fitted Points[0],Reference=Independent Value"/>
            <ChannelSpec cn="CN=Root,Vector=TaskList[Parameter Estimation],Problem=Parameter Estimation,ParameterGroup=Experiment Set,ParameterGroup=Experiment_36,Vector=Fitted Points[0],Reference=Measured Value"/>
          </ListOfChannels>
        </PlotItem>
        <PlotItem name="Experiment_36(Fitted Value)" type="Curve2D">
          <Parameter name="Color" type="string" value="#00E600"/>
          <Parameter name="Line subtype" type="unsignedInteger" value="0"/>
          <Parameter name="Line type" type="unsignedInteger" value="0"/>
          <Parameter name="Line width" type="unsignedFloat" value="1"/>
          <Parameter name="Recording Activity" type="string" value="after"/>
          <Parameter name="Symbol subtype" type="unsignedInteger" value="0"/>
          <ListOfChannels>
            <ChannelSpec cn="CN=Root,Vector=TaskList[Parameter Estimation],Problem=Parameter Estimation,ParameterGroup=Experiment Set,ParameterGroup=Experiment_36,Vector=Fitted Points[0],Reference=Independent Value"/>
            <ChannelSpec cn="CN=Root,Vector=TaskList[Parameter Estimation],Problem=Parameter Estimation,ParameterGroup=Experiment Set,ParameterGroup=Experiment_36,Vector=Fitted Points[0],Reference=Fitted Value"/>
          </ListOfChannels>
        </PlotItem>
        <PlotItem name="Experiment_36(Weighted Error)" type="Curve2D">
          <Parameter name="Color" type="string" value="#00E600"/>
          <Parameter name="Line subtype" type="unsignedInteger" value="0"/>
          <Parameter name="Line type" type="unsignedInteger" value="2"/>
          <Parameter name="Line width" type="unsignedFloat" value="1"/>
          <Parameter name="Recording Activity" type="string" value="after"/>
          <Parameter name="Symbol subtype" type="unsignedInteger" value="2"/>
          <ListOfChannels>
            <ChannelSpec cn="CN=Root,Vector=TaskList[Parameter Estimation],Problem=Parameter Estimation,ParameterGroup=Experiment Set,ParameterGroup=Experiment_36,Vector=Fitted Points[0],Reference=Independent Value"/>
            <ChannelSpec cn="CN=Root,Vector=TaskList[Parameter Estimation],Problem=Parameter Estimation,ParameterGroup=Experiment Set,ParameterGroup=Experiment_36,Vector=Fitted Points[0],Reference=Weighted Error"/>
          </ListOfChannels>
        </PlotItem>
      </ListOfPlotItems>
    </PlotSpecification>
    <PlotSpecification name="[Tpx1-SH]" type="Plot2D" active="0">
      <Parameter name="log X" type="bool" value="0"/>
      <Parameter name="log Y" type="bool" value="0"/>
      <ListOfPlotItems>
        <PlotItem name="Experiment(Measured Value)" type="Curve2D">
          <Parameter name="Color" type="string" value="#FF0000"/>
          <Parameter name="Line subtype" type="unsignedInteger" value="1"/>
          <Parameter name="Line type" type="unsignedInteger" value="3"/>
          <Parameter name="Line width" type="unsignedFloat" value="1"/>
          <Parameter name="Recording Activity" type="string" value="after"/>
          <Parameter name="Symbol subtype" type="unsignedInteger" value="1"/>
          <ListOfChannels>
            <ChannelSpec cn="CN=Root,Vector=TaskList[Parameter Estimation],Problem=Parameter Estimation,ParameterGroup=Experiment Set,ParameterGroup=Experiment,Vector=Fitted Points[0],Reference=Independent Value"/>
            <ChannelSpec cn="CN=Root,Vector=TaskList[Parameter Estimation],Problem=Parameter Estimation,ParameterGroup=Experiment Set,ParameterGroup=Experiment,Vector=Fitted Points[0],Reference=Measured Value"/>
          </ListOfChannels>
        </PlotItem>
        <PlotItem name="Experiment(Fitted Value)" type="Curve2D">
          <Parameter name="Color" type="string" value="#FF0000"/>
          <Parameter name="Line subtype" type="unsignedInteger" value="0"/>
          <Parameter name="Line type" type="unsignedInteger" value="0"/>
          <Parameter name="Line width" type="unsignedFloat" value="1"/>
          <Parameter name="Recording Activity" type="string" value="after"/>
          <Parameter name="Symbol subtype" type="unsignedInteger" value="0"/>
          <ListOfChannels>
            <ChannelSpec cn="CN=Root,Vector=TaskList[Parameter Estimation],Problem=Parameter Estimation,ParameterGroup=Experiment Set,ParameterGroup=Experiment,Vector=Fitted Points[0],Reference=Independent Value"/>
            <ChannelSpec cn="CN=Root,Vector=TaskList[Parameter Estimation],Problem=Parameter Estimation,ParameterGroup=Experiment Set,ParameterGroup=Experiment,Vector=Fitted Points[0],Reference=Fitted Value"/>
          </ListOfChannels>
        </PlotItem>
        <PlotItem name="Experiment(Weighted Error)" type="Curve2D">
          <Parameter name="Color" type="string" value="#FF0000"/>
          <Parameter name="Line subtype" type="unsignedInteger" value="0"/>
          <Parameter name="Line type" type="unsignedInteger" value="2"/>
          <Parameter name="Line width" type="unsignedFloat" value="1"/>
          <Parameter name="Recording Activity" type="string" value="after"/>
          <Parameter name="Symbol subtype" type="unsignedInteger" value="2"/>
          <ListOfChannels>
            <ChannelSpec cn="CN=Root,Vector=TaskList[Parameter Estimation],Problem=Parameter Estimation,ParameterGroup=Experiment Set,ParameterGroup=Experiment,Vector=Fitted Points[0],Reference=Independent Value"/>
            <ChannelSpec cn="CN=Root,Vector=TaskList[Parameter Estimation],Problem=Parameter Estimation,ParameterGroup=Experiment Set,ParameterGroup=Experiment,Vector=Fitted Points[0],Reference=Weighted Error"/>
          </ListOfChannels>
        </PlotItem>
        <PlotItem name="Experiment_1(Measured Value)" type="Curve2D">
          <Parameter name="Color" type="string" value="#0000FF"/>
          <Parameter name="Line subtype" type="unsignedInteger" value="1"/>
          <Parameter name="Line type" type="unsignedInteger" value="3"/>
          <Parameter name="Line width" type="unsignedFloat" value="1"/>
          <Parameter name="Recording Activity" type="string" value="after"/>
          <Parameter name="Symbol subtype" type="unsignedInteger" value="1"/>
          <ListOfChannels>
            <ChannelSpec cn="CN=Root,Vector=TaskList[Parameter Estimation],Problem=Parameter Estimation,ParameterGroup=Experiment Set,ParameterGroup=Experiment_1,Vector=Fitted Points[0],Reference=Independent Value"/>
            <ChannelSpec cn="CN=Root,Vector=TaskList[Parameter Estimation],Problem=Parameter Estimation,ParameterGroup=Experiment Set,ParameterGroup=Experiment_1,Vector=Fitted Points[0],Reference=Measured Value"/>
          </ListOfChannels>
        </PlotItem>
        <PlotItem name="Experiment_1(Fitted Value)" type="Curve2D">
          <Parameter name="Color" type="string" value="#0000FF"/>
          <Parameter name="Line subtype" type="unsignedInteger" value="0"/>
          <Parameter name="Line type" type="unsignedInteger" value="0"/>
          <Parameter name="Line width" type="unsignedFloat" value="1"/>
          <Parameter name="Recording Activity" type="string" value="after"/>
          <Parameter name="Symbol subtype" type="unsignedInteger" value="0"/>
          <ListOfChannels>
            <ChannelSpec cn="CN=Root,Vector=TaskList[Parameter Estimation],Problem=Parameter Estimation,ParameterGroup=Experiment Set,ParameterGroup=Experiment_1,Vector=Fitted Points[0],Reference=Independent Value"/>
            <ChannelSpec cn="CN=Root,Vector=TaskList[Parameter Estimation],Problem=Parameter Estimation,ParameterGroup=Experiment Set,ParameterGroup=Experiment_1,Vector=Fitted Points[0],Reference=Fitted Value"/>
          </ListOfChannels>
        </PlotItem>
        <PlotItem name="Experiment_1(Weighted Error)" type="Curve2D">
          <Parameter name="Color" type="string" value="#0000FF"/>
          <Parameter name="Line subtype" type="unsignedInteger" value="0"/>
          <Parameter name="Line type" type="unsignedInteger" value="2"/>
          <Parameter name="Line width" type="unsignedFloat" value="1"/>
          <Parameter name="Recording Activity" type="string" value="after"/>
          <Parameter name="Symbol subtype" type="unsignedInteger" value="2"/>
          <ListOfChannels>
            <ChannelSpec cn="CN=Root,Vector=TaskList[Parameter Estimation],Problem=Parameter Estimation,ParameterGroup=Experiment Set,ParameterGroup=Experiment_1,Vector=Fitted Points[0],Reference=Independent Value"/>
            <ChannelSpec cn="CN=Root,Vector=TaskList[Parameter Estimation],Problem=Parameter Estimation,ParameterGroup=Experiment Set,ParameterGroup=Experiment_1,Vector=Fitted Points[0],Reference=Weighted Error"/>
          </ListOfChannels>
        </PlotItem>
        <PlotItem name="Experiment_2(Measured Value)" type="Curve2D">
          <Parameter name="Color" type="string" value="#00E600"/>
          <Parameter name="Line subtype" type="unsignedInteger" value="1"/>
          <Parameter name="Line type" type="unsignedInteger" value="3"/>
          <Parameter name="Line width" type="unsignedFloat" value="1"/>
          <Parameter name="Recording Activity" type="string" value="after"/>
          <Parameter name="Symbol subtype" type="unsignedInteger" value="1"/>
          <ListOfChannels>
            <ChannelSpec cn="CN=Root,Vector=TaskList[Parameter Estimation],Problem=Parameter Estimation,ParameterGroup=Experiment Set,ParameterGroup=Experiment_2,Vector=Fitted Points[0],Reference=Independent Value"/>
            <ChannelSpec cn="CN=Root,Vector=TaskList[Parameter Estimation],Problem=Parameter Estimation,ParameterGroup=Experiment Set,ParameterGroup=Experiment_2,Vector=Fitted Points[0],Reference=Measured Value"/>
          </ListOfChannels>
        </PlotItem>
        <PlotItem name="Experiment_2(Fitted Value)" type="Curve2D">
          <Parameter name="Color" type="string" value="#00E600"/>
          <Parameter name="Line subtype" type="unsignedInteger" value="0"/>
          <Parameter name="Line type" type="unsignedInteger" value="0"/>
          <Parameter name="Line width" type="unsignedFloat" value="1"/>
          <Parameter name="Recording Activity" type="string" value="after"/>
          <Parameter name="Symbol subtype" type="unsignedInteger" value="0"/>
          <ListOfChannels>
            <ChannelSpec cn="CN=Root,Vector=TaskList[Parameter Estimation],Problem=Parameter Estimation,ParameterGroup=Experiment Set,ParameterGroup=Experiment_2,Vector=Fitted Points[0],Reference=Independent Value"/>
            <ChannelSpec cn="CN=Root,Vector=TaskList[Parameter Estimation],Problem=Parameter Estimation,ParameterGroup=Experiment Set,ParameterGroup=Experiment_2,Vector=Fitted Points[0],Reference=Fitted Value"/>
          </ListOfChannels>
        </PlotItem>
        <PlotItem name="Experiment_2(Weighted Error)" type="Curve2D">
          <Parameter name="Color" type="string" value="#00E600"/>
          <Parameter name="Line subtype" type="unsignedInteger" value="0"/>
          <Parameter name="Line type" type="unsignedInteger" value="2"/>
          <Parameter name="Line width" type="unsignedFloat" value="1"/>
          <Parameter name="Recording Activity" type="string" value="after"/>
          <Parameter name="Symbol subtype" type="unsignedInteger" value="2"/>
          <ListOfChannels>
            <ChannelSpec cn="CN=Root,Vector=TaskList[Parameter Estimation],Problem=Parameter Estimation,ParameterGroup=Experiment Set,ParameterGroup=Experiment_2,Vector=Fitted Points[0],Reference=Independent Value"/>
            <ChannelSpec cn="CN=Root,Vector=TaskList[Parameter Estimation],Problem=Parameter Estimation,ParameterGroup=Experiment Set,ParameterGroup=Experiment_2,Vector=Fitted Points[0],Reference=Weighted Error"/>
          </ListOfChannels>
        </PlotItem>
        <PlotItem name="Experiment_3(Measured Value)" type="Curve2D">
          <Parameter name="Color" type="string" value="#00BEF0"/>
          <Parameter name="Line subtype" type="unsignedInteger" value="1"/>
          <Parameter name="Line type" type="unsignedInteger" value="3"/>
          <Parameter name="Line width" type="unsignedFloat" value="1"/>
          <Parameter name="Recording Activity" type="string" value="after"/>
          <Parameter name="Symbol subtype" type="unsignedInteger" value="1"/>
          <ListOfChannels>
            <ChannelSpec cn="CN=Root,Vector=TaskList[Parameter Estimation],Problem=Parameter Estimation,ParameterGroup=Experiment Set,ParameterGroup=Experiment_3,Vector=Fitted Points[0],Reference=Independent Value"/>
            <ChannelSpec cn="CN=Root,Vector=TaskList[Parameter Estimation],Problem=Parameter Estimation,ParameterGroup=Experiment Set,ParameterGroup=Experiment_3,Vector=Fitted Points[0],Reference=Measured Value"/>
          </ListOfChannels>
        </PlotItem>
        <PlotItem name="Experiment_3(Fitted Value)" type="Curve2D">
          <Parameter name="Color" type="string" value="#00BEF0"/>
          <Parameter name="Line subtype" type="unsignedInteger" value="0"/>
          <Parameter name="Line type" type="unsignedInteger" value="0"/>
          <Parameter name="Line width" type="unsignedFloat" value="1"/>
          <Parameter name="Recording Activity" type="string" value="after"/>
          <Parameter name="Symbol subtype" type="unsignedInteger" value="0"/>
          <ListOfChannels>
            <ChannelSpec cn="CN=Root,Vector=TaskList[Parameter Estimation],Problem=Parameter Estimation,ParameterGroup=Experiment Set,ParameterGroup=Experiment_3,Vector=Fitted Points[0],Reference=Independent Value"/>
            <ChannelSpec cn="CN=Root,Vector=TaskList[Parameter Estimation],Problem=Parameter Estimation,ParameterGroup=Experiment Set,ParameterGroup=Experiment_3,Vector=Fitted Points[0],Reference=Fitted Value"/>
          </ListOfChannels>
        </PlotItem>
        <PlotItem name="Experiment_3(Weighted Error)" type="Curve2D">
          <Parameter name="Color" type="string" value="#00BEF0"/>
          <Parameter name="Line subtype" type="unsignedInteger" value="0"/>
          <Parameter name="Line type" type="unsignedInteger" value="2"/>
          <Parameter name="Line width" type="unsignedFloat" value="1"/>
          <Parameter name="Recording Activity" type="string" value="after"/>
          <Parameter name="Symbol subtype" type="unsignedInteger" value="2"/>
          <ListOfChannels>
            <ChannelSpec cn="CN=Root,Vector=TaskList[Parameter Estimation],Problem=Parameter Estimation,ParameterGroup=Experiment Set,ParameterGroup=Experiment_3,Vector=Fitted Points[0],Reference=Independent Value"/>
            <ChannelSpec cn="CN=Root,Vector=TaskList[Parameter Estimation],Problem=Parameter Estimation,ParameterGroup=Experiment Set,ParameterGroup=Experiment_3,Vector=Fitted Points[0],Reference=Weighted Error"/>
          </ListOfChannels>
        </PlotItem>
        <PlotItem name="Experiment_4(Measured Value)" type="Curve2D">
          <Parameter name="Color" type="string" value="#F000FF"/>
          <Parameter name="Line subtype" type="unsignedInteger" value="1"/>
          <Parameter name="Line type" type="unsignedInteger" value="3"/>
          <Parameter name="Line width" type="unsignedFloat" value="1"/>
          <Parameter name="Recording Activity" type="string" value="after"/>
          <Parameter name="Symbol subtype" type="unsignedInteger" value="1"/>
          <ListOfChannels>
            <ChannelSpec cn="CN=Root,Vector=TaskList[Parameter Estimation],Problem=Parameter Estimation,ParameterGroup=Experiment Set,ParameterGroup=Experiment_4,Vector=Fitted Points[0],Reference=Independent Value"/>
            <ChannelSpec cn="CN=Root,Vector=TaskList[Parameter Estimation],Problem=Parameter Estimation,ParameterGroup=Experiment Set,ParameterGroup=Experiment_4,Vector=Fitted Points[0],Reference=Measured Value"/>
          </ListOfChannels>
        </PlotItem>
        <PlotItem name="Experiment_4(Fitted Value)" type="Curve2D">
          <Parameter name="Color" type="string" value="#F000FF"/>
          <Parameter name="Line subtype" type="unsignedInteger" value="0"/>
          <Parameter name="Line type" type="unsignedInteger" value="0"/>
          <Parameter name="Line width" type="unsignedFloat" value="1"/>
          <Parameter name="Recording Activity" type="string" value="after"/>
          <Parameter name="Symbol subtype" type="unsignedInteger" value="0"/>
          <ListOfChannels>
            <ChannelSpec cn="CN=Root,Vector=TaskList[Parameter Estimation],Problem=Parameter Estimation,ParameterGroup=Experiment Set,ParameterGroup=Experiment_4,Vector=Fitted Points[0],Reference=Independent Value"/>
            <ChannelSpec cn="CN=Root,Vector=TaskList[Parameter Estimation],Problem=Parameter Estimation,ParameterGroup=Experiment Set,ParameterGroup=Experiment_4,Vector=Fitted Points[0],Reference=Fitted Value"/>
          </ListOfChannels>
        </PlotItem>
        <PlotItem name="Experiment_4(Weighted Error)" type="Curve2D">
          <Parameter name="Color" type="string" value="#F000FF"/>
          <Parameter name="Line subtype" type="unsignedInteger" value="0"/>
          <Parameter name="Line type" type="unsignedInteger" value="2"/>
          <Parameter name="Line width" type="unsignedFloat" value="1"/>
          <Parameter name="Recording Activity" type="string" value="after"/>
          <Parameter name="Symbol subtype" type="unsignedInteger" value="2"/>
          <ListOfChannels>
            <ChannelSpec cn="CN=Root,Vector=TaskList[Parameter Estimation],Problem=Parameter Estimation,ParameterGroup=Experiment Set,ParameterGroup=Experiment_4,Vector=Fitted Points[0],Reference=Independent Value"/>
            <ChannelSpec cn="CN=Root,Vector=TaskList[Parameter Estimation],Problem=Parameter Estimation,ParameterGroup=Experiment Set,ParameterGroup=Experiment_4,Vector=Fitted Points[0],Reference=Weighted Error"/>
          </ListOfChannels>
        </PlotItem>
        <PlotItem name="Experiment_5(Measured Value)" type="Curve2D">
          <Parameter name="Color" type="string" value="#F0C800"/>
          <Parameter name="Line subtype" type="unsignedInteger" value="1"/>
          <Parameter name="Line type" type="unsignedInteger" value="3"/>
          <Parameter name="Line width" type="unsignedFloat" value="1"/>
          <Parameter name="Recording Activity" type="string" value="after"/>
          <Parameter name="Symbol subtype" type="unsignedInteger" value="1"/>
          <ListOfChannels>
            <ChannelSpec cn="CN=Root,Vector=TaskList[Parameter Estimation],Problem=Parameter Estimation,ParameterGroup=Experiment Set,ParameterGroup=Experiment_5,Vector=Fitted Points[0],Reference=Independent Value"/>
            <ChannelSpec cn="CN=Root,Vector=TaskList[Parameter Estimation],Problem=Parameter Estimation,ParameterGroup=Experiment Set,ParameterGroup=Experiment_5,Vector=Fitted Points[0],Reference=Measured Value"/>
          </ListOfChannels>
        </PlotItem>
        <PlotItem name="Experiment_5(Fitted Value)" type="Curve2D">
          <Parameter name="Color" type="string" value="#F0C800"/>
          <Parameter name="Line subtype" type="unsignedInteger" value="0"/>
          <Parameter name="Line type" type="unsignedInteger" value="0"/>
          <Parameter name="Line width" type="unsignedFloat" value="1"/>
          <Parameter name="Recording Activity" type="string" value="after"/>
          <Parameter name="Symbol subtype" type="unsignedInteger" value="0"/>
          <ListOfChannels>
            <ChannelSpec cn="CN=Root,Vector=TaskList[Parameter Estimation],Problem=Parameter Estimation,ParameterGroup=Experiment Set,ParameterGroup=Experiment_5,Vector=Fitted Points[0],Reference=Independent Value"/>
            <ChannelSpec cn="CN=Root,Vector=TaskList[Parameter Estimation],Problem=Parameter Estimation,ParameterGroup=Experiment Set,ParameterGroup=Experiment_5,Vector=Fitted Points[0],Reference=Fitted Value"/>
          </ListOfChannels>
        </PlotItem>
        <PlotItem name="Experiment_5(Weighted Error)" type="Curve2D">
          <Parameter name="Color" type="string" value="#F0C800"/>
          <Parameter name="Line subtype" type="unsignedInteger" value="0"/>
          <Parameter name="Line type" type="unsignedInteger" value="2"/>
          <Parameter name="Line width" type="unsignedFloat" value="1"/>
          <Parameter name="Recording Activity" type="string" value="after"/>
          <Parameter name="Symbol subtype" type="unsignedInteger" value="2"/>
          <ListOfChannels>
            <ChannelSpec cn="CN=Root,Vector=TaskList[Parameter Estimation],Problem=Parameter Estimation,ParameterGroup=Experiment Set,ParameterGroup=Experiment_5,Vector=Fitted Points[0],Reference=Independent Value"/>
            <ChannelSpec cn="CN=Root,Vector=TaskList[Parameter Estimation],Problem=Parameter Estimation,ParameterGroup=Experiment Set,ParameterGroup=Experiment_5,Vector=Fitted Points[0],Reference=Weighted Error"/>
          </ListOfChannels>
        </PlotItem>
        <PlotItem name="Experiment_6(Measured Value)" type="Curve2D">
          <Parameter name="Color" type="string" value="#FF0000"/>
          <Parameter name="Line subtype" type="unsignedInteger" value="1"/>
          <Parameter name="Line type" type="unsignedInteger" value="3"/>
          <Parameter name="Line width" type="unsignedFloat" value="1"/>
          <Parameter name="Recording Activity" type="string" value="after"/>
          <Parameter name="Symbol subtype" type="unsignedInteger" value="1"/>
          <ListOfChannels>
            <ChannelSpec cn="CN=Root,Vector=TaskList[Parameter Estimation],Problem=Parameter Estimation,ParameterGroup=Experiment Set,ParameterGroup=Experiment_6,Vector=Fitted Points[0],Reference=Independent Value"/>
            <ChannelSpec cn="CN=Root,Vector=TaskList[Parameter Estimation],Problem=Parameter Estimation,ParameterGroup=Experiment Set,ParameterGroup=Experiment_6,Vector=Fitted Points[0],Reference=Measured Value"/>
          </ListOfChannels>
        </PlotItem>
        <PlotItem name="Experiment_6(Fitted Value)" type="Curve2D">
          <Parameter name="Color" type="string" value="#FF0000"/>
          <Parameter name="Line subtype" type="unsignedInteger" value="0"/>
          <Parameter name="Line type" type="unsignedInteger" value="0"/>
          <Parameter name="Line width" type="unsignedFloat" value="1"/>
          <Parameter name="Recording Activity" type="string" value="after"/>
          <Parameter name="Symbol subtype" type="unsignedInteger" value="0"/>
          <ListOfChannels>
            <ChannelSpec cn="CN=Root,Vector=TaskList[Parameter Estimation],Problem=Parameter Estimation,ParameterGroup=Experiment Set,ParameterGroup=Experiment_6,Vector=Fitted Points[0],Reference=Independent Value"/>
            <ChannelSpec cn="CN=Root,Vector=TaskList[Parameter Estimation],Problem=Parameter Estimation,ParameterGroup=Experiment Set,ParameterGroup=Experiment_6,Vector=Fitted Points[0],Reference=Fitted Value"/>
          </ListOfChannels>
        </PlotItem>
        <PlotItem name="Experiment_6(Weighted Error)" type="Curve2D">
          <Parameter name="Color" type="string" value="#FF0000"/>
          <Parameter name="Line subtype" type="unsignedInteger" value="0"/>
          <Parameter name="Line type" type="unsignedInteger" value="2"/>
          <Parameter name="Line width" type="unsignedFloat" value="1"/>
          <Parameter name="Recording Activity" type="string" value="after"/>
          <Parameter name="Symbol subtype" type="unsignedInteger" value="2"/>
          <ListOfChannels>
            <ChannelSpec cn="CN=Root,Vector=TaskList[Parameter Estimation],Problem=Parameter Estimation,ParameterGroup=Experiment Set,ParameterGroup=Experiment_6,Vector=Fitted Points[0],Reference=Independent Value"/>
            <ChannelSpec cn="CN=Root,Vector=TaskList[Parameter Estimation],Problem=Parameter Estimation,ParameterGroup=Experiment Set,ParameterGroup=Experiment_6,Vector=Fitted Points[0],Reference=Weighted Error"/>
          </ListOfChannels>
        </PlotItem>
        <PlotItem name="Experiment_7(Measured Value)" type="Curve2D">
          <Parameter name="Color" type="string" value="#0000FF"/>
          <Parameter name="Line subtype" type="unsignedInteger" value="1"/>
          <Parameter name="Line type" type="unsignedInteger" value="3"/>
          <Parameter name="Line width" type="unsignedFloat" value="1"/>
          <Parameter name="Recording Activity" type="string" value="after"/>
          <Parameter name="Symbol subtype" type="unsignedInteger" value="1"/>
          <ListOfChannels>
            <ChannelSpec cn="CN=Root,Vector=TaskList[Parameter Estimation],Problem=Parameter Estimation,ParameterGroup=Experiment Set,ParameterGroup=Experiment_7,Vector=Fitted Points[0],Reference=Independent Value"/>
            <ChannelSpec cn="CN=Root,Vector=TaskList[Parameter Estimation],Problem=Parameter Estimation,ParameterGroup=Experiment Set,ParameterGroup=Experiment_7,Vector=Fitted Points[0],Reference=Measured Value"/>
          </ListOfChannels>
        </PlotItem>
        <PlotItem name="Experiment_7(Fitted Value)" type="Curve2D">
          <Parameter name="Color" type="string" value="#0000FF"/>
          <Parameter name="Line subtype" type="unsignedInteger" value="0"/>
          <Parameter name="Line type" type="unsignedInteger" value="0"/>
          <Parameter name="Line width" type="unsignedFloat" value="1"/>
          <Parameter name="Recording Activity" type="string" value="after"/>
          <Parameter name="Symbol subtype" type="unsignedInteger" value="0"/>
          <ListOfChannels>
            <ChannelSpec cn="CN=Root,Vector=TaskList[Parameter Estimation],Problem=Parameter Estimation,ParameterGroup=Experiment Set,ParameterGroup=Experiment_7,Vector=Fitted Points[0],Reference=Independent Value"/>
            <ChannelSpec cn="CN=Root,Vector=TaskList[Parameter Estimation],Problem=Parameter Estimation,ParameterGroup=Experiment Set,ParameterGroup=Experiment_7,Vector=Fitted Points[0],Reference=Fitted Value"/>
          </ListOfChannels>
        </PlotItem>
        <PlotItem name="Experiment_7(Weighted Error)" type="Curve2D">
          <Parameter name="Color" type="string" value="#0000FF"/>
          <Parameter name="Line subtype" type="unsignedInteger" value="0"/>
          <Parameter name="Line type" type="unsignedInteger" value="2"/>
          <Parameter name="Line width" type="unsignedFloat" value="1"/>
          <Parameter name="Recording Activity" type="string" value="after"/>
          <Parameter name="Symbol subtype" type="unsignedInteger" value="2"/>
          <ListOfChannels>
            <ChannelSpec cn="CN=Root,Vector=TaskList[Parameter Estimation],Problem=Parameter Estimation,ParameterGroup=Experiment Set,ParameterGroup=Experiment_7,Vector=Fitted Points[0],Reference=Independent Value"/>
            <ChannelSpec cn="CN=Root,Vector=TaskList[Parameter Estimation],Problem=Parameter Estimation,ParameterGroup=Experiment Set,ParameterGroup=Experiment_7,Vector=Fitted Points[0],Reference=Weighted Error"/>
          </ListOfChannels>
        </PlotItem>
        <PlotItem name="Experiment_8(Measured Value)" type="Curve2D">
          <Parameter name="Color" type="string" value="#00E600"/>
          <Parameter name="Line subtype" type="unsignedInteger" value="1"/>
          <Parameter name="Line type" type="unsignedInteger" value="3"/>
          <Parameter name="Line width" type="unsignedFloat" value="1"/>
          <Parameter name="Recording Activity" type="string" value="after"/>
          <Parameter name="Symbol subtype" type="unsignedInteger" value="1"/>
          <ListOfChannels>
            <ChannelSpec cn="CN=Root,Vector=TaskList[Parameter Estimation],Problem=Parameter Estimation,ParameterGroup=Experiment Set,ParameterGroup=Experiment_8,Vector=Fitted Points[0],Reference=Independent Value"/>
            <ChannelSpec cn="CN=Root,Vector=TaskList[Parameter Estimation],Problem=Parameter Estimation,ParameterGroup=Experiment Set,ParameterGroup=Experiment_8,Vector=Fitted Points[0],Reference=Measured Value"/>
          </ListOfChannels>
        </PlotItem>
        <PlotItem name="Experiment_8(Fitted Value)" type="Curve2D">
          <Parameter name="Color" type="string" value="#00E600"/>
          <Parameter name="Line subtype" type="unsignedInteger" value="0"/>
          <Parameter name="Line type" type="unsignedInteger" value="0"/>
          <Parameter name="Line width" type="unsignedFloat" value="1"/>
          <Parameter name="Recording Activity" type="string" value="after"/>
          <Parameter name="Symbol subtype" type="unsignedInteger" value="0"/>
          <ListOfChannels>
            <ChannelSpec cn="CN=Root,Vector=TaskList[Parameter Estimation],Problem=Parameter Estimation,ParameterGroup=Experiment Set,ParameterGroup=Experiment_8,Vector=Fitted Points[0],Reference=Independent Value"/>
            <ChannelSpec cn="CN=Root,Vector=TaskList[Parameter Estimation],Problem=Parameter Estimation,ParameterGroup=Experiment Set,ParameterGroup=Experiment_8,Vector=Fitted Points[0],Reference=Fitted Value"/>
          </ListOfChannels>
        </PlotItem>
        <PlotItem name="Experiment_8(Weighted Error)" type="Curve2D">
          <Parameter name="Color" type="string" value="#00E600"/>
          <Parameter name="Line subtype" type="unsignedInteger" value="0"/>
          <Parameter name="Line type" type="unsignedInteger" value="2"/>
          <Parameter name="Line width" type="unsignedFloat" value="1"/>
          <Parameter name="Recording Activity" type="string" value="after"/>
          <Parameter name="Symbol subtype" type="unsignedInteger" value="2"/>
          <ListOfChannels>
            <ChannelSpec cn="CN=Root,Vector=TaskList[Parameter Estimation],Problem=Parameter Estimation,ParameterGroup=Experiment Set,ParameterGroup=Experiment_8,Vector=Fitted Points[0],Reference=Independent Value"/>
            <ChannelSpec cn="CN=Root,Vector=TaskList[Parameter Estimation],Problem=Parameter Estimation,ParameterGroup=Experiment Set,ParameterGroup=Experiment_8,Vector=Fitted Points[0],Reference=Weighted Error"/>
          </ListOfChannels>
        </PlotItem>
        <PlotItem name="Experiment_9(Measured Value)" type="Curve2D">
          <Parameter name="Color" type="string" value="#00BEF0"/>
          <Parameter name="Line subtype" type="unsignedInteger" value="1"/>
          <Parameter name="Line type" type="unsignedInteger" value="3"/>
          <Parameter name="Line width" type="unsignedFloat" value="1"/>
          <Parameter name="Recording Activity" type="string" value="after"/>
          <Parameter name="Symbol subtype" type="unsignedInteger" value="1"/>
          <ListOfChannels>
            <ChannelSpec cn="CN=Root,Vector=TaskList[Parameter Estimation],Problem=Parameter Estimation,ParameterGroup=Experiment Set,ParameterGroup=Experiment_9,Vector=Fitted Points[0],Reference=Independent Value"/>
            <ChannelSpec cn="CN=Root,Vector=TaskList[Parameter Estimation],Problem=Parameter Estimation,ParameterGroup=Experiment Set,ParameterGroup=Experiment_9,Vector=Fitted Points[0],Reference=Measured Value"/>
          </ListOfChannels>
        </PlotItem>
        <PlotItem name="Experiment_9(Fitted Value)" type="Curve2D">
          <Parameter name="Color" type="string" value="#00BEF0"/>
          <Parameter name="Line subtype" type="unsignedInteger" value="0"/>
          <Parameter name="Line type" type="unsignedInteger" value="0"/>
          <Parameter name="Line width" type="unsignedFloat" value="1"/>
          <Parameter name="Recording Activity" type="string" value="after"/>
          <Parameter name="Symbol subtype" type="unsignedInteger" value="0"/>
          <ListOfChannels>
            <ChannelSpec cn="CN=Root,Vector=TaskList[Parameter Estimation],Problem=Parameter Estimation,ParameterGroup=Experiment Set,ParameterGroup=Experiment_9,Vector=Fitted Points[0],Reference=Independent Value"/>
            <ChannelSpec cn="CN=Root,Vector=TaskList[Parameter Estimation],Problem=Parameter Estimation,ParameterGroup=Experiment Set,ParameterGroup=Experiment_9,Vector=Fitted Points[0],Reference=Fitted Value"/>
          </ListOfChannels>
        </PlotItem>
        <PlotItem name="Experiment_9(Weighted Error)" type="Curve2D">
          <Parameter name="Color" type="string" value="#00BEF0"/>
          <Parameter name="Line subtype" type="unsignedInteger" value="0"/>
          <Parameter name="Line type" type="unsignedInteger" value="2"/>
          <Parameter name="Line width" type="unsignedFloat" value="1"/>
          <Parameter name="Recording Activity" type="string" value="after"/>
          <Parameter name="Symbol subtype" type="unsignedInteger" value="2"/>
          <ListOfChannels>
            <ChannelSpec cn="CN=Root,Vector=TaskList[Parameter Estimation],Problem=Parameter Estimation,ParameterGroup=Experiment Set,ParameterGroup=Experiment_9,Vector=Fitted Points[0],Reference=Independent Value"/>
            <ChannelSpec cn="CN=Root,Vector=TaskList[Parameter Estimation],Problem=Parameter Estimation,ParameterGroup=Experiment Set,ParameterGroup=Experiment_9,Vector=Fitted Points[0],Reference=Weighted Error"/>
          </ListOfChannels>
        </PlotItem>
        <PlotItem name="Experiment_10(Measured Value)" type="Curve2D">
          <Parameter name="Color" type="string" value="#F000FF"/>
          <Parameter name="Line subtype" type="unsignedInteger" value="1"/>
          <Parameter name="Line type" type="unsignedInteger" value="3"/>
          <Parameter name="Line width" type="unsignedFloat" value="1"/>
          <Parameter name="Recording Activity" type="string" value="after"/>
          <Parameter name="Symbol subtype" type="unsignedInteger" value="1"/>
          <ListOfChannels>
            <ChannelSpec cn="CN=Root,Vector=TaskList[Parameter Estimation],Problem=Parameter Estimation,ParameterGroup=Experiment Set,ParameterGroup=Experiment_10,Vector=Fitted Points[0],Reference=Independent Value"/>
            <ChannelSpec cn="CN=Root,Vector=TaskList[Parameter Estimation],Problem=Parameter Estimation,ParameterGroup=Experiment Set,ParameterGroup=Experiment_10,Vector=Fitted Points[0],Reference=Measured Value"/>
          </ListOfChannels>
        </PlotItem>
        <PlotItem name="Experiment_10(Fitted Value)" type="Curve2D">
          <Parameter name="Color" type="string" value="#F000FF"/>
          <Parameter name="Line subtype" type="unsignedInteger" value="0"/>
          <Parameter name="Line type" type="unsignedInteger" value="0"/>
          <Parameter name="Line width" type="unsignedFloat" value="1"/>
          <Parameter name="Recording Activity" type="string" value="after"/>
          <Parameter name="Symbol subtype" type="unsignedInteger" value="0"/>
          <ListOfChannels>
            <ChannelSpec cn="CN=Root,Vector=TaskList[Parameter Estimation],Problem=Parameter Estimation,ParameterGroup=Experiment Set,ParameterGroup=Experiment_10,Vector=Fitted Points[0],Reference=Independent Value"/>
            <ChannelSpec cn="CN=Root,Vector=TaskList[Parameter Estimation],Problem=Parameter Estimation,ParameterGroup=Experiment Set,ParameterGroup=Experiment_10,Vector=Fitted Points[0],Reference=Fitted Value"/>
          </ListOfChannels>
        </PlotItem>
        <PlotItem name="Experiment_10(Weighted Error)" type="Curve2D">
          <Parameter name="Color" type="string" value="#F000FF"/>
          <Parameter name="Line subtype" type="unsignedInteger" value="0"/>
          <Parameter name="Line type" type="unsignedInteger" value="2"/>
          <Parameter name="Line width" type="unsignedFloat" value="1"/>
          <Parameter name="Recording Activity" type="string" value="after"/>
          <Parameter name="Symbol subtype" type="unsignedInteger" value="2"/>
          <ListOfChannels>
            <ChannelSpec cn="CN=Root,Vector=TaskList[Parameter Estimation],Problem=Parameter Estimation,ParameterGroup=Experiment Set,ParameterGroup=Experiment_10,Vector=Fitted Points[0],Reference=Independent Value"/>
            <ChannelSpec cn="CN=Root,Vector=TaskList[Parameter Estimation],Problem=Parameter Estimation,ParameterGroup=Experiment Set,ParameterGroup=Experiment_10,Vector=Fitted Points[0],Reference=Weighted Error"/>
          </ListOfChannels>
        </PlotItem>
        <PlotItem name="Experiment_11(Measured Value)" type="Curve2D">
          <Parameter name="Color" type="string" value="#F0C800"/>
          <Parameter name="Line subtype" type="unsignedInteger" value="1"/>
          <Parameter name="Line type" type="unsignedInteger" value="3"/>
          <Parameter name="Line width" type="unsignedFloat" value="1"/>
          <Parameter name="Recording Activity" type="string" value="after"/>
          <Parameter name="Symbol subtype" type="unsignedInteger" value="1"/>
          <ListOfChannels>
            <ChannelSpec cn="CN=Root,Vector=TaskList[Parameter Estimation],Problem=Parameter Estimation,ParameterGroup=Experiment Set,ParameterGroup=Experiment_11,Vector=Fitted Points[0],Reference=Independent Value"/>
            <ChannelSpec cn="CN=Root,Vector=TaskList[Parameter Estimation],Problem=Parameter Estimation,ParameterGroup=Experiment Set,ParameterGroup=Experiment_11,Vector=Fitted Points[0],Reference=Measured Value"/>
          </ListOfChannels>
        </PlotItem>
        <PlotItem name="Experiment_11(Fitted Value)" type="Curve2D">
          <Parameter name="Color" type="string" value="#F0C800"/>
          <Parameter name="Line subtype" type="unsignedInteger" value="0"/>
          <Parameter name="Line type" type="unsignedInteger" value="0"/>
          <Parameter name="Line width" type="unsignedFloat" value="1"/>
          <Parameter name="Recording Activity" type="string" value="after"/>
          <Parameter name="Symbol subtype" type="unsignedInteger" value="0"/>
          <ListOfChannels>
            <ChannelSpec cn="CN=Root,Vector=TaskList[Parameter Estimation],Problem=Parameter Estimation,ParameterGroup=Experiment Set,ParameterGroup=Experiment_11,Vector=Fitted Points[0],Reference=Independent Value"/>
            <ChannelSpec cn="CN=Root,Vector=TaskList[Parameter Estimation],Problem=Parameter Estimation,ParameterGroup=Experiment Set,ParameterGroup=Experiment_11,Vector=Fitted Points[0],Reference=Fitted Value"/>
          </ListOfChannels>
        </PlotItem>
        <PlotItem name="Experiment_11(Weighted Error)" type="Curve2D">
          <Parameter name="Color" type="string" value="#F0C800"/>
          <Parameter name="Line subtype" type="unsignedInteger" value="0"/>
          <Parameter name="Line type" type="unsignedInteger" value="2"/>
          <Parameter name="Line width" type="unsignedFloat" value="1"/>
          <Parameter name="Recording Activity" type="string" value="after"/>
          <Parameter name="Symbol subtype" type="unsignedInteger" value="2"/>
          <ListOfChannels>
            <ChannelSpec cn="CN=Root,Vector=TaskList[Parameter Estimation],Problem=Parameter Estimation,ParameterGroup=Experiment Set,ParameterGroup=Experiment_11,Vector=Fitted Points[0],Reference=Independent Value"/>
            <ChannelSpec cn="CN=Root,Vector=TaskList[Parameter Estimation],Problem=Parameter Estimation,ParameterGroup=Experiment Set,ParameterGroup=Experiment_11,Vector=Fitted Points[0],Reference=Weighted Error"/>
          </ListOfChannels>
        </PlotItem>
        <PlotItem name="Experiment_12(Measured Value)" type="Curve2D">
          <Parameter name="Color" type="string" value="#FF0000"/>
          <Parameter name="Line subtype" type="unsignedInteger" value="1"/>
          <Parameter name="Line type" type="unsignedInteger" value="3"/>
          <Parameter name="Line width" type="unsignedFloat" value="1"/>
          <Parameter name="Recording Activity" type="string" value="after"/>
          <Parameter name="Symbol subtype" type="unsignedInteger" value="1"/>
          <ListOfChannels>
            <ChannelSpec cn="CN=Root,Vector=TaskList[Parameter Estimation],Problem=Parameter Estimation,ParameterGroup=Experiment Set,ParameterGroup=Experiment_12,Vector=Fitted Points[0],Reference=Independent Value"/>
            <ChannelSpec cn="CN=Root,Vector=TaskList[Parameter Estimation],Problem=Parameter Estimation,ParameterGroup=Experiment Set,ParameterGroup=Experiment_12,Vector=Fitted Points[0],Reference=Measured Value"/>
          </ListOfChannels>
        </PlotItem>
        <PlotItem name="Experiment_12(Fitted Value)" type="Curve2D">
          <Parameter name="Color" type="string" value="#FF0000"/>
          <Parameter name="Line subtype" type="unsignedInteger" value="0"/>
          <Parameter name="Line type" type="unsignedInteger" value="0"/>
          <Parameter name="Line width" type="unsignedFloat" value="1"/>
          <Parameter name="Recording Activity" type="string" value="after"/>
          <Parameter name="Symbol subtype" type="unsignedInteger" value="0"/>
          <ListOfChannels>
            <ChannelSpec cn="CN=Root,Vector=TaskList[Parameter Estimation],Problem=Parameter Estimation,ParameterGroup=Experiment Set,ParameterGroup=Experiment_12,Vector=Fitted Points[0],Reference=Independent Value"/>
            <ChannelSpec cn="CN=Root,Vector=TaskList[Parameter Estimation],Problem=Parameter Estimation,ParameterGroup=Experiment Set,ParameterGroup=Experiment_12,Vector=Fitted Points[0],Reference=Fitted Value"/>
          </ListOfChannels>
        </PlotItem>
        <PlotItem name="Experiment_12(Weighted Error)" type="Curve2D">
          <Parameter name="Color" type="string" value="#FF0000"/>
          <Parameter name="Line subtype" type="unsignedInteger" value="0"/>
          <Parameter name="Line type" type="unsignedInteger" value="2"/>
          <Parameter name="Line width" type="unsignedFloat" value="1"/>
          <Parameter name="Recording Activity" type="string" value="after"/>
          <Parameter name="Symbol subtype" type="unsignedInteger" value="2"/>
          <ListOfChannels>
            <ChannelSpec cn="CN=Root,Vector=TaskList[Parameter Estimation],Problem=Parameter Estimation,ParameterGroup=Experiment Set,ParameterGroup=Experiment_12,Vector=Fitted Points[0],Reference=Independent Value"/>
            <ChannelSpec cn="CN=Root,Vector=TaskList[Parameter Estimation],Problem=Parameter Estimation,ParameterGroup=Experiment Set,ParameterGroup=Experiment_12,Vector=Fitted Points[0],Reference=Weighted Error"/>
          </ListOfChannels>
        </PlotItem>
        <PlotItem name="Experiment_13(Measured Value)" type="Curve2D">
          <Parameter name="Color" type="string" value="#0000FF"/>
          <Parameter name="Line subtype" type="unsignedInteger" value="1"/>
          <Parameter name="Line type" type="unsignedInteger" value="3"/>
          <Parameter name="Line width" type="unsignedFloat" value="1"/>
          <Parameter name="Recording Activity" type="string" value="after"/>
          <Parameter name="Symbol subtype" type="unsignedInteger" value="1"/>
          <ListOfChannels>
            <ChannelSpec cn="CN=Root,Vector=TaskList[Parameter Estimation],Problem=Parameter Estimation,ParameterGroup=Experiment Set,ParameterGroup=Experiment_13,Vector=Fitted Points[0],Reference=Independent Value"/>
            <ChannelSpec cn="CN=Root,Vector=TaskList[Parameter Estimation],Problem=Parameter Estimation,ParameterGroup=Experiment Set,ParameterGroup=Experiment_13,Vector=Fitted Points[0],Reference=Measured Value"/>
          </ListOfChannels>
        </PlotItem>
        <PlotItem name="Experiment_13(Fitted Value)" type="Curve2D">
          <Parameter name="Color" type="string" value="#0000FF"/>
          <Parameter name="Line subtype" type="unsignedInteger" value="0"/>
          <Parameter name="Line type" type="unsignedInteger" value="0"/>
          <Parameter name="Line width" type="unsignedFloat" value="1"/>
          <Parameter name="Recording Activity" type="string" value="after"/>
          <Parameter name="Symbol subtype" type="unsignedInteger" value="0"/>
          <ListOfChannels>
            <ChannelSpec cn="CN=Root,Vector=TaskList[Parameter Estimation],Problem=Parameter Estimation,ParameterGroup=Experiment Set,ParameterGroup=Experiment_13,Vector=Fitted Points[0],Reference=Independent Value"/>
            <ChannelSpec cn="CN=Root,Vector=TaskList[Parameter Estimation],Problem=Parameter Estimation,ParameterGroup=Experiment Set,ParameterGroup=Experiment_13,Vector=Fitted Points[0],Reference=Fitted Value"/>
          </ListOfChannels>
        </PlotItem>
        <PlotItem name="Experiment_13(Weighted Error)" type="Curve2D">
          <Parameter name="Color" type="string" value="#0000FF"/>
          <Parameter name="Line subtype" type="unsignedInteger" value="0"/>
          <Parameter name="Line type" type="unsignedInteger" value="2"/>
          <Parameter name="Line width" type="unsignedFloat" value="1"/>
          <Parameter name="Recording Activity" type="string" value="after"/>
          <Parameter name="Symbol subtype" type="unsignedInteger" value="2"/>
          <ListOfChannels>
            <ChannelSpec cn="CN=Root,Vector=TaskList[Parameter Estimation],Problem=Parameter Estimation,ParameterGroup=Experiment Set,ParameterGroup=Experiment_13,Vector=Fitted Points[0],Reference=Independent Value"/>
            <ChannelSpec cn="CN=Root,Vector=TaskList[Parameter Estimation],Problem=Parameter Estimation,ParameterGroup=Experiment Set,ParameterGroup=Experiment_13,Vector=Fitted Points[0],Reference=Weighted Error"/>
          </ListOfChannels>
        </PlotItem>
        <PlotItem name="Experiment_14(Measured Value)" type="Curve2D">
          <Parameter name="Color" type="string" value="#00E600"/>
          <Parameter name="Line subtype" type="unsignedInteger" value="1"/>
          <Parameter name="Line type" type="unsignedInteger" value="3"/>
          <Parameter name="Line width" type="unsignedFloat" value="1"/>
          <Parameter name="Recording Activity" type="string" value="after"/>
          <Parameter name="Symbol subtype" type="unsignedInteger" value="1"/>
          <ListOfChannels>
            <ChannelSpec cn="CN=Root,Vector=TaskList[Parameter Estimation],Problem=Parameter Estimation,ParameterGroup=Experiment Set,ParameterGroup=Experiment_14,Vector=Fitted Points[0],Reference=Independent Value"/>
            <ChannelSpec cn="CN=Root,Vector=TaskList[Parameter Estimation],Problem=Parameter Estimation,ParameterGroup=Experiment Set,ParameterGroup=Experiment_14,Vector=Fitted Points[0],Reference=Measured Value"/>
          </ListOfChannels>
        </PlotItem>
        <PlotItem name="Experiment_14(Fitted Value)" type="Curve2D">
          <Parameter name="Color" type="string" value="#00E600"/>
          <Parameter name="Line subtype" type="unsignedInteger" value="0"/>
          <Parameter name="Line type" type="unsignedInteger" value="0"/>
          <Parameter name="Line width" type="unsignedFloat" value="1"/>
          <Parameter name="Recording Activity" type="string" value="after"/>
          <Parameter name="Symbol subtype" type="unsignedInteger" value="0"/>
          <ListOfChannels>
            <ChannelSpec cn="CN=Root,Vector=TaskList[Parameter Estimation],Problem=Parameter Estimation,ParameterGroup=Experiment Set,ParameterGroup=Experiment_14,Vector=Fitted Points[0],Reference=Independent Value"/>
            <ChannelSpec cn="CN=Root,Vector=TaskList[Parameter Estimation],Problem=Parameter Estimation,ParameterGroup=Experiment Set,ParameterGroup=Experiment_14,Vector=Fitted Points[0],Reference=Fitted Value"/>
          </ListOfChannels>
        </PlotItem>
        <PlotItem name="Experiment_14(Weighted Error)" type="Curve2D">
          <Parameter name="Color" type="string" value="#00E600"/>
          <Parameter name="Line subtype" type="unsignedInteger" value="0"/>
          <Parameter name="Line type" type="unsignedInteger" value="2"/>
          <Parameter name="Line width" type="unsignedFloat" value="1"/>
          <Parameter name="Recording Activity" type="string" value="after"/>
          <Parameter name="Symbol subtype" type="unsignedInteger" value="2"/>
          <ListOfChannels>
            <ChannelSpec cn="CN=Root,Vector=TaskList[Parameter Estimation],Problem=Parameter Estimation,ParameterGroup=Experiment Set,ParameterGroup=Experiment_14,Vector=Fitted Points[0],Reference=Independent Value"/>
            <ChannelSpec cn="CN=Root,Vector=TaskList[Parameter Estimation],Problem=Parameter Estimation,ParameterGroup=Experiment Set,ParameterGroup=Experiment_14,Vector=Fitted Points[0],Reference=Weighted Error"/>
          </ListOfChannels>
        </PlotItem>
        <PlotItem name="Experiment_15(Measured Value)" type="Curve2D">
          <Parameter name="Color" type="string" value="#00BEF0"/>
          <Parameter name="Line subtype" type="unsignedInteger" value="1"/>
          <Parameter name="Line type" type="unsignedInteger" value="3"/>
          <Parameter name="Line width" type="unsignedFloat" value="1"/>
          <Parameter name="Recording Activity" type="string" value="after"/>
          <Parameter name="Symbol subtype" type="unsignedInteger" value="1"/>
          <ListOfChannels>
            <ChannelSpec cn="CN=Root,Vector=TaskList[Parameter Estimation],Problem=Parameter Estimation,ParameterGroup=Experiment Set,ParameterGroup=Experiment_15,Vector=Fitted Points[0],Reference=Independent Value"/>
            <ChannelSpec cn="CN=Root,Vector=TaskList[Parameter Estimation],Problem=Parameter Estimation,ParameterGroup=Experiment Set,ParameterGroup=Experiment_15,Vector=Fitted Points[0],Reference=Measured Value"/>
          </ListOfChannels>
        </PlotItem>
        <PlotItem name="Experiment_15(Fitted Value)" type="Curve2D">
          <Parameter name="Color" type="string" value="#00BEF0"/>
          <Parameter name="Line subtype" type="unsignedInteger" value="0"/>
          <Parameter name="Line type" type="unsignedInteger" value="0"/>
          <Parameter name="Line width" type="unsignedFloat" value="1"/>
          <Parameter name="Recording Activity" type="string" value="after"/>
          <Parameter name="Symbol subtype" type="unsignedInteger" value="0"/>
          <ListOfChannels>
            <ChannelSpec cn="CN=Root,Vector=TaskList[Parameter Estimation],Problem=Parameter Estimation,ParameterGroup=Experiment Set,ParameterGroup=Experiment_15,Vector=Fitted Points[0],Reference=Independent Value"/>
            <ChannelSpec cn="CN=Root,Vector=TaskList[Parameter Estimation],Problem=Parameter Estimation,ParameterGroup=Experiment Set,ParameterGroup=Experiment_15,Vector=Fitted Points[0],Reference=Fitted Value"/>
          </ListOfChannels>
        </PlotItem>
        <PlotItem name="Experiment_15(Weighted Error)" type="Curve2D">
          <Parameter name="Color" type="string" value="#00BEF0"/>
          <Parameter name="Line subtype" type="unsignedInteger" value="0"/>
          <Parameter name="Line type" type="unsignedInteger" value="2"/>
          <Parameter name="Line width" type="unsignedFloat" value="1"/>
          <Parameter name="Recording Activity" type="string" value="after"/>
          <Parameter name="Symbol subtype" type="unsignedInteger" value="2"/>
          <ListOfChannels>
            <ChannelSpec cn="CN=Root,Vector=TaskList[Parameter Estimation],Problem=Parameter Estimation,ParameterGroup=Experiment Set,ParameterGroup=Experiment_15,Vector=Fitted Points[0],Reference=Independent Value"/>
            <ChannelSpec cn="CN=Root,Vector=TaskList[Parameter Estimation],Problem=Parameter Estimation,ParameterGroup=Experiment Set,ParameterGroup=Experiment_15,Vector=Fitted Points[0],Reference=Weighted Error"/>
          </ListOfChannels>
        </PlotItem>
        <PlotItem name="Experiment_16(Measured Value)" type="Curve2D">
          <Parameter name="Color" type="string" value="#F000FF"/>
          <Parameter name="Line subtype" type="unsignedInteger" value="1"/>
          <Parameter name="Line type" type="unsignedInteger" value="3"/>
          <Parameter name="Line width" type="unsignedFloat" value="1"/>
          <Parameter name="Recording Activity" type="string" value="after"/>
          <Parameter name="Symbol subtype" type="unsignedInteger" value="1"/>
          <ListOfChannels>
            <ChannelSpec cn="CN=Root,Vector=TaskList[Parameter Estimation],Problem=Parameter Estimation,ParameterGroup=Experiment Set,ParameterGroup=Experiment_16,Vector=Fitted Points[0],Reference=Independent Value"/>
            <ChannelSpec cn="CN=Root,Vector=TaskList[Parameter Estimation],Problem=Parameter Estimation,ParameterGroup=Experiment Set,ParameterGroup=Experiment_16,Vector=Fitted Points[0],Reference=Measured Value"/>
          </ListOfChannels>
        </PlotItem>
        <PlotItem name="Experiment_16(Fitted Value)" type="Curve2D">
          <Parameter name="Color" type="string" value="#F000FF"/>
          <Parameter name="Line subtype" type="unsignedInteger" value="0"/>
          <Parameter name="Line type" type="unsignedInteger" value="0"/>
          <Parameter name="Line width" type="unsignedFloat" value="1"/>
          <Parameter name="Recording Activity" type="string" value="after"/>
          <Parameter name="Symbol subtype" type="unsignedInteger" value="0"/>
          <ListOfChannels>
            <ChannelSpec cn="CN=Root,Vector=TaskList[Parameter Estimation],Problem=Parameter Estimation,ParameterGroup=Experiment Set,ParameterGroup=Experiment_16,Vector=Fitted Points[0],Reference=Independent Value"/>
            <ChannelSpec cn="CN=Root,Vector=TaskList[Parameter Estimation],Problem=Parameter Estimation,ParameterGroup=Experiment Set,ParameterGroup=Experiment_16,Vector=Fitted Points[0],Reference=Fitted Value"/>
          </ListOfChannels>
        </PlotItem>
        <PlotItem name="Experiment_16(Weighted Error)" type="Curve2D">
          <Parameter name="Color" type="string" value="#F000FF"/>
          <Parameter name="Line subtype" type="unsignedInteger" value="0"/>
          <Parameter name="Line type" type="unsignedInteger" value="2"/>
          <Parameter name="Line width" type="unsignedFloat" value="1"/>
          <Parameter name="Recording Activity" type="string" value="after"/>
          <Parameter name="Symbol subtype" type="unsignedInteger" value="2"/>
          <ListOfChannels>
            <ChannelSpec cn="CN=Root,Vector=TaskList[Parameter Estimation],Problem=Parameter Estimation,ParameterGroup=Experiment Set,ParameterGroup=Experiment_16,Vector=Fitted Points[0],Reference=Independent Value"/>
            <ChannelSpec cn="CN=Root,Vector=TaskList[Parameter Estimation],Problem=Parameter Estimation,ParameterGroup=Experiment Set,ParameterGroup=Experiment_16,Vector=Fitted Points[0],Reference=Weighted Error"/>
          </ListOfChannels>
        </PlotItem>
        <PlotItem name="Experiment_17(Measured Value)" type="Curve2D">
          <Parameter name="Color" type="string" value="#F0C800"/>
          <Parameter name="Line subtype" type="unsignedInteger" value="1"/>
          <Parameter name="Line type" type="unsignedInteger" value="3"/>
          <Parameter name="Line width" type="unsignedFloat" value="1"/>
          <Parameter name="Recording Activity" type="string" value="after"/>
          <Parameter name="Symbol subtype" type="unsignedInteger" value="1"/>
          <ListOfChannels>
            <ChannelSpec cn="CN=Root,Vector=TaskList[Parameter Estimation],Problem=Parameter Estimation,ParameterGroup=Experiment Set,ParameterGroup=Experiment_17,Vector=Fitted Points[0],Reference=Independent Value"/>
            <ChannelSpec cn="CN=Root,Vector=TaskList[Parameter Estimation],Problem=Parameter Estimation,ParameterGroup=Experiment Set,ParameterGroup=Experiment_17,Vector=Fitted Points[0],Reference=Measured Value"/>
          </ListOfChannels>
        </PlotItem>
        <PlotItem name="Experiment_17(Fitted Value)" type="Curve2D">
          <Parameter name="Color" type="string" value="#F0C800"/>
          <Parameter name="Line subtype" type="unsignedInteger" value="0"/>
          <Parameter name="Line type" type="unsignedInteger" value="0"/>
          <Parameter name="Line width" type="unsignedFloat" value="1"/>
          <Parameter name="Recording Activity" type="string" value="after"/>
          <Parameter name="Symbol subtype" type="unsignedInteger" value="0"/>
          <ListOfChannels>
            <ChannelSpec cn="CN=Root,Vector=TaskList[Parameter Estimation],Problem=Parameter Estimation,ParameterGroup=Experiment Set,ParameterGroup=Experiment_17,Vector=Fitted Points[0],Reference=Independent Value"/>
            <ChannelSpec cn="CN=Root,Vector=TaskList[Parameter Estimation],Problem=Parameter Estimation,ParameterGroup=Experiment Set,ParameterGroup=Experiment_17,Vector=Fitted Points[0],Reference=Fitted Value"/>
          </ListOfChannels>
        </PlotItem>
        <PlotItem name="Experiment_17(Weighted Error)" type="Curve2D">
          <Parameter name="Color" type="string" value="#F0C800"/>
          <Parameter name="Line subtype" type="unsignedInteger" value="0"/>
          <Parameter name="Line type" type="unsignedInteger" value="2"/>
          <Parameter name="Line width" type="unsignedFloat" value="1"/>
          <Parameter name="Recording Activity" type="string" value="after"/>
          <Parameter name="Symbol subtype" type="unsignedInteger" value="2"/>
          <ListOfChannels>
            <ChannelSpec cn="CN=Root,Vector=TaskList[Parameter Estimation],Problem=Parameter Estimation,ParameterGroup=Experiment Set,ParameterGroup=Experiment_17,Vector=Fitted Points[0],Reference=Independent Value"/>
            <ChannelSpec cn="CN=Root,Vector=TaskList[Parameter Estimation],Problem=Parameter Estimation,ParameterGroup=Experiment Set,ParameterGroup=Experiment_17,Vector=Fitted Points[0],Reference=Weighted Error"/>
          </ListOfChannels>
        </PlotItem>
        <PlotItem name="Experiment_18(Measured Value)" type="Curve2D">
          <Parameter name="Color" type="string" value="#FF0000"/>
          <Parameter name="Line subtype" type="unsignedInteger" value="1"/>
          <Parameter name="Line type" type="unsignedInteger" value="3"/>
          <Parameter name="Line width" type="unsignedFloat" value="1"/>
          <Parameter name="Recording Activity" type="string" value="after"/>
          <Parameter name="Symbol subtype" type="unsignedInteger" value="1"/>
          <ListOfChannels>
            <ChannelSpec cn="CN=Root,Vector=TaskList[Parameter Estimation],Problem=Parameter Estimation,ParameterGroup=Experiment Set,ParameterGroup=Experiment_18,Vector=Fitted Points[0],Reference=Independent Value"/>
            <ChannelSpec cn="CN=Root,Vector=TaskList[Parameter Estimation],Problem=Parameter Estimation,ParameterGroup=Experiment Set,ParameterGroup=Experiment_18,Vector=Fitted Points[0],Reference=Measured Value"/>
          </ListOfChannels>
        </PlotItem>
        <PlotItem name="Experiment_18(Fitted Value)" type="Curve2D">
          <Parameter name="Color" type="string" value="#FF0000"/>
          <Parameter name="Line subtype" type="unsignedInteger" value="0"/>
          <Parameter name="Line type" type="unsignedInteger" value="0"/>
          <Parameter name="Line width" type="unsignedFloat" value="1"/>
          <Parameter name="Recording Activity" type="string" value="after"/>
          <Parameter name="Symbol subtype" type="unsignedInteger" value="0"/>
          <ListOfChannels>
            <ChannelSpec cn="CN=Root,Vector=TaskList[Parameter Estimation],Problem=Parameter Estimation,ParameterGroup=Experiment Set,ParameterGroup=Experiment_18,Vector=Fitted Points[0],Reference=Independent Value"/>
            <ChannelSpec cn="CN=Root,Vector=TaskList[Parameter Estimation],Problem=Parameter Estimation,ParameterGroup=Experiment Set,ParameterGroup=Experiment_18,Vector=Fitted Points[0],Reference=Fitted Value"/>
          </ListOfChannels>
        </PlotItem>
        <PlotItem name="Experiment_18(Weighted Error)" type="Curve2D">
          <Parameter name="Color" type="string" value="#FF0000"/>
          <Parameter name="Line subtype" type="unsignedInteger" value="0"/>
          <Parameter name="Line type" type="unsignedInteger" value="2"/>
          <Parameter name="Line width" type="unsignedFloat" value="1"/>
          <Parameter name="Recording Activity" type="string" value="after"/>
          <Parameter name="Symbol subtype" type="unsignedInteger" value="2"/>
          <ListOfChannels>
            <ChannelSpec cn="CN=Root,Vector=TaskList[Parameter Estimation],Problem=Parameter Estimation,ParameterGroup=Experiment Set,ParameterGroup=Experiment_18,Vector=Fitted Points[0],Reference=Independent Value"/>
            <ChannelSpec cn="CN=Root,Vector=TaskList[Parameter Estimation],Problem=Parameter Estimation,ParameterGroup=Experiment Set,ParameterGroup=Experiment_18,Vector=Fitted Points[0],Reference=Weighted Error"/>
          </ListOfChannels>
        </PlotItem>
        <PlotItem name="Experiment_19(Measured Value)" type="Curve2D">
          <Parameter name="Color" type="string" value="#0000FF"/>
          <Parameter name="Line subtype" type="unsignedInteger" value="1"/>
          <Parameter name="Line type" type="unsignedInteger" value="3"/>
          <Parameter name="Line width" type="unsignedFloat" value="1"/>
          <Parameter name="Recording Activity" type="string" value="after"/>
          <Parameter name="Symbol subtype" type="unsignedInteger" value="1"/>
          <ListOfChannels>
            <ChannelSpec cn="CN=Root,Vector=TaskList[Parameter Estimation],Problem=Parameter Estimation,ParameterGroup=Experiment Set,ParameterGroup=Experiment_19,Vector=Fitted Points[0],Reference=Independent Value"/>
            <ChannelSpec cn="CN=Root,Vector=TaskList[Parameter Estimation],Problem=Parameter Estimation,ParameterGroup=Experiment Set,ParameterGroup=Experiment_19,Vector=Fitted Points[0],Reference=Measured Value"/>
          </ListOfChannels>
        </PlotItem>
        <PlotItem name="Experiment_19(Fitted Value)" type="Curve2D">
          <Parameter name="Color" type="string" value="#0000FF"/>
          <Parameter name="Line subtype" type="unsignedInteger" value="0"/>
          <Parameter name="Line type" type="unsignedInteger" value="0"/>
          <Parameter name="Line width" type="unsignedFloat" value="1"/>
          <Parameter name="Recording Activity" type="string" value="after"/>
          <Parameter name="Symbol subtype" type="unsignedInteger" value="0"/>
          <ListOfChannels>
            <ChannelSpec cn="CN=Root,Vector=TaskList[Parameter Estimation],Problem=Parameter Estimation,ParameterGroup=Experiment Set,ParameterGroup=Experiment_19,Vector=Fitted Points[0],Reference=Independent Value"/>
            <ChannelSpec cn="CN=Root,Vector=TaskList[Parameter Estimation],Problem=Parameter Estimation,ParameterGroup=Experiment Set,ParameterGroup=Experiment_19,Vector=Fitted Points[0],Reference=Fitted Value"/>
          </ListOfChannels>
        </PlotItem>
        <PlotItem name="Experiment_19(Weighted Error)" type="Curve2D">
          <Parameter name="Color" type="string" value="#0000FF"/>
          <Parameter name="Line subtype" type="unsignedInteger" value="0"/>
          <Parameter name="Line type" type="unsignedInteger" value="2"/>
          <Parameter name="Line width" type="unsignedFloat" value="1"/>
          <Parameter name="Recording Activity" type="string" value="after"/>
          <Parameter name="Symbol subtype" type="unsignedInteger" value="2"/>
          <ListOfChannels>
            <ChannelSpec cn="CN=Root,Vector=TaskList[Parameter Estimation],Problem=Parameter Estimation,ParameterGroup=Experiment Set,ParameterGroup=Experiment_19,Vector=Fitted Points[0],Reference=Independent Value"/>
            <ChannelSpec cn="CN=Root,Vector=TaskList[Parameter Estimation],Problem=Parameter Estimation,ParameterGroup=Experiment Set,ParameterGroup=Experiment_19,Vector=Fitted Points[0],Reference=Weighted Error"/>
          </ListOfChannels>
        </PlotItem>
        <PlotItem name="Experiment_20(Measured Value)" type="Curve2D">
          <Parameter name="Color" type="string" value="#00E600"/>
          <Parameter name="Line subtype" type="unsignedInteger" value="1"/>
          <Parameter name="Line type" type="unsignedInteger" value="3"/>
          <Parameter name="Line width" type="unsignedFloat" value="1"/>
          <Parameter name="Recording Activity" type="string" value="after"/>
          <Parameter name="Symbol subtype" type="unsignedInteger" value="1"/>
          <ListOfChannels>
            <ChannelSpec cn="CN=Root,Vector=TaskList[Parameter Estimation],Problem=Parameter Estimation,ParameterGroup=Experiment Set,ParameterGroup=Experiment_20,Vector=Fitted Points[0],Reference=Independent Value"/>
            <ChannelSpec cn="CN=Root,Vector=TaskList[Parameter Estimation],Problem=Parameter Estimation,ParameterGroup=Experiment Set,ParameterGroup=Experiment_20,Vector=Fitted Points[0],Reference=Measured Value"/>
          </ListOfChannels>
        </PlotItem>
        <PlotItem name="Experiment_20(Fitted Value)" type="Curve2D">
          <Parameter name="Color" type="string" value="#00E600"/>
          <Parameter name="Line subtype" type="unsignedInteger" value="0"/>
          <Parameter name="Line type" type="unsignedInteger" value="0"/>
          <Parameter name="Line width" type="unsignedFloat" value="1"/>
          <Parameter name="Recording Activity" type="string" value="after"/>
          <Parameter name="Symbol subtype" type="unsignedInteger" value="0"/>
          <ListOfChannels>
            <ChannelSpec cn="CN=Root,Vector=TaskList[Parameter Estimation],Problem=Parameter Estimation,ParameterGroup=Experiment Set,ParameterGroup=Experiment_20,Vector=Fitted Points[0],Reference=Independent Value"/>
            <ChannelSpec cn="CN=Root,Vector=TaskList[Parameter Estimation],Problem=Parameter Estimation,ParameterGroup=Experiment Set,ParameterGroup=Experiment_20,Vector=Fitted Points[0],Reference=Fitted Value"/>
          </ListOfChannels>
        </PlotItem>
        <PlotItem name="Experiment_20(Weighted Error)" type="Curve2D">
          <Parameter name="Color" type="string" value="#00E600"/>
          <Parameter name="Line subtype" type="unsignedInteger" value="0"/>
          <Parameter name="Line type" type="unsignedInteger" value="2"/>
          <Parameter name="Line width" type="unsignedFloat" value="1"/>
          <Parameter name="Recording Activity" type="string" value="after"/>
          <Parameter name="Symbol subtype" type="unsignedInteger" value="2"/>
          <ListOfChannels>
            <ChannelSpec cn="CN=Root,Vector=TaskList[Parameter Estimation],Problem=Parameter Estimation,ParameterGroup=Experiment Set,ParameterGroup=Experiment_20,Vector=Fitted Points[0],Reference=Independent Value"/>
            <ChannelSpec cn="CN=Root,Vector=TaskList[Parameter Estimation],Problem=Parameter Estimation,ParameterGroup=Experiment Set,ParameterGroup=Experiment_20,Vector=Fitted Points[0],Reference=Weighted Error"/>
          </ListOfChannels>
        </PlotItem>
        <PlotItem name="Experiment_21(Measured Value)" type="Curve2D">
          <Parameter name="Color" type="string" value="#00BEF0"/>
          <Parameter name="Line subtype" type="unsignedInteger" value="1"/>
          <Parameter name="Line type" type="unsignedInteger" value="3"/>
          <Parameter name="Line width" type="unsignedFloat" value="1"/>
          <Parameter name="Recording Activity" type="string" value="after"/>
          <Parameter name="Symbol subtype" type="unsignedInteger" value="1"/>
          <ListOfChannels>
            <ChannelSpec cn="CN=Root,Vector=TaskList[Parameter Estimation],Problem=Parameter Estimation,ParameterGroup=Experiment Set,ParameterGroup=Experiment_21,Vector=Fitted Points[0],Reference=Independent Value"/>
            <ChannelSpec cn="CN=Root,Vector=TaskList[Parameter Estimation],Problem=Parameter Estimation,ParameterGroup=Experiment Set,ParameterGroup=Experiment_21,Vector=Fitted Points[0],Reference=Measured Value"/>
          </ListOfChannels>
        </PlotItem>
        <PlotItem name="Experiment_21(Fitted Value)" type="Curve2D">
          <Parameter name="Color" type="string" value="#00BEF0"/>
          <Parameter name="Line subtype" type="unsignedInteger" value="0"/>
          <Parameter name="Line type" type="unsignedInteger" value="0"/>
          <Parameter name="Line width" type="unsignedFloat" value="1"/>
          <Parameter name="Recording Activity" type="string" value="after"/>
          <Parameter name="Symbol subtype" type="unsignedInteger" value="0"/>
          <ListOfChannels>
            <ChannelSpec cn="CN=Root,Vector=TaskList[Parameter Estimation],Problem=Parameter Estimation,ParameterGroup=Experiment Set,ParameterGroup=Experiment_21,Vector=Fitted Points[0],Reference=Independent Value"/>
            <ChannelSpec cn="CN=Root,Vector=TaskList[Parameter Estimation],Problem=Parameter Estimation,ParameterGroup=Experiment Set,ParameterGroup=Experiment_21,Vector=Fitted Points[0],Reference=Fitted Value"/>
          </ListOfChannels>
        </PlotItem>
        <PlotItem name="Experiment_21(Weighted Error)" type="Curve2D">
          <Parameter name="Color" type="string" value="#00BEF0"/>
          <Parameter name="Line subtype" type="unsignedInteger" value="0"/>
          <Parameter name="Line type" type="unsignedInteger" value="2"/>
          <Parameter name="Line width" type="unsignedFloat" value="1"/>
          <Parameter name="Recording Activity" type="string" value="after"/>
          <Parameter name="Symbol subtype" type="unsignedInteger" value="2"/>
          <ListOfChannels>
            <ChannelSpec cn="CN=Root,Vector=TaskList[Parameter Estimation],Problem=Parameter Estimation,ParameterGroup=Experiment Set,ParameterGroup=Experiment_21,Vector=Fitted Points[0],Reference=Independent Value"/>
            <ChannelSpec cn="CN=Root,Vector=TaskList[Parameter Estimation],Problem=Parameter Estimation,ParameterGroup=Experiment Set,ParameterGroup=Experiment_21,Vector=Fitted Points[0],Reference=Weighted Error"/>
          </ListOfChannels>
        </PlotItem>
        <PlotItem name="Experiment_22(Measured Value)" type="Curve2D">
          <Parameter name="Color" type="string" value="#F000FF"/>
          <Parameter name="Line subtype" type="unsignedInteger" value="1"/>
          <Parameter name="Line type" type="unsignedInteger" value="3"/>
          <Parameter name="Line width" type="unsignedFloat" value="1"/>
          <Parameter name="Recording Activity" type="string" value="after"/>
          <Parameter name="Symbol subtype" type="unsignedInteger" value="1"/>
          <ListOfChannels>
            <ChannelSpec cn="CN=Root,Vector=TaskList[Parameter Estimation],Problem=Parameter Estimation,ParameterGroup=Experiment Set,ParameterGroup=Experiment_22,Vector=Fitted Points[0],Reference=Independent Value"/>
            <ChannelSpec cn="CN=Root,Vector=TaskList[Parameter Estimation],Problem=Parameter Estimation,ParameterGroup=Experiment Set,ParameterGroup=Experiment_22,Vector=Fitted Points[0],Reference=Measured Value"/>
          </ListOfChannels>
        </PlotItem>
        <PlotItem name="Experiment_22(Fitted Value)" type="Curve2D">
          <Parameter name="Color" type="string" value="#F000FF"/>
          <Parameter name="Line subtype" type="unsignedInteger" value="0"/>
          <Parameter name="Line type" type="unsignedInteger" value="0"/>
          <Parameter name="Line width" type="unsignedFloat" value="1"/>
          <Parameter name="Recording Activity" type="string" value="after"/>
          <Parameter name="Symbol subtype" type="unsignedInteger" value="0"/>
          <ListOfChannels>
            <ChannelSpec cn="CN=Root,Vector=TaskList[Parameter Estimation],Problem=Parameter Estimation,ParameterGroup=Experiment Set,ParameterGroup=Experiment_22,Vector=Fitted Points[0],Reference=Independent Value"/>
            <ChannelSpec cn="CN=Root,Vector=TaskList[Parameter Estimation],Problem=Parameter Estimation,ParameterGroup=Experiment Set,ParameterGroup=Experiment_22,Vector=Fitted Points[0],Reference=Fitted Value"/>
          </ListOfChannels>
        </PlotItem>
        <PlotItem name="Experiment_22(Weighted Error)" type="Curve2D">
          <Parameter name="Color" type="string" value="#F000FF"/>
          <Parameter name="Line subtype" type="unsignedInteger" value="0"/>
          <Parameter name="Line type" type="unsignedInteger" value="2"/>
          <Parameter name="Line width" type="unsignedFloat" value="1"/>
          <Parameter name="Recording Activity" type="string" value="after"/>
          <Parameter name="Symbol subtype" type="unsignedInteger" value="2"/>
          <ListOfChannels>
            <ChannelSpec cn="CN=Root,Vector=TaskList[Parameter Estimation],Problem=Parameter Estimation,ParameterGroup=Experiment Set,ParameterGroup=Experiment_22,Vector=Fitted Points[0],Reference=Independent Value"/>
            <ChannelSpec cn="CN=Root,Vector=TaskList[Parameter Estimation],Problem=Parameter Estimation,ParameterGroup=Experiment Set,ParameterGroup=Experiment_22,Vector=Fitted Points[0],Reference=Weighted Error"/>
          </ListOfChannels>
        </PlotItem>
        <PlotItem name="Experiment_23(Measured Value)" type="Curve2D">
          <Parameter name="Color" type="string" value="#F0C800"/>
          <Parameter name="Line subtype" type="unsignedInteger" value="1"/>
          <Parameter name="Line type" type="unsignedInteger" value="3"/>
          <Parameter name="Line width" type="unsignedFloat" value="1"/>
          <Parameter name="Recording Activity" type="string" value="after"/>
          <Parameter name="Symbol subtype" type="unsignedInteger" value="1"/>
          <ListOfChannels>
            <ChannelSpec cn="CN=Root,Vector=TaskList[Parameter Estimation],Problem=Parameter Estimation,ParameterGroup=Experiment Set,ParameterGroup=Experiment_23,Vector=Fitted Points[0],Reference=Independent Value"/>
            <ChannelSpec cn="CN=Root,Vector=TaskList[Parameter Estimation],Problem=Parameter Estimation,ParameterGroup=Experiment Set,ParameterGroup=Experiment_23,Vector=Fitted Points[0],Reference=Measured Value"/>
          </ListOfChannels>
        </PlotItem>
        <PlotItem name="Experiment_23(Fitted Value)" type="Curve2D">
          <Parameter name="Color" type="string" value="#F0C800"/>
          <Parameter name="Line subtype" type="unsignedInteger" value="0"/>
          <Parameter name="Line type" type="unsignedInteger" value="0"/>
          <Parameter name="Line width" type="unsignedFloat" value="1"/>
          <Parameter name="Recording Activity" type="string" value="after"/>
          <Parameter name="Symbol subtype" type="unsignedInteger" value="0"/>
          <ListOfChannels>
            <ChannelSpec cn="CN=Root,Vector=TaskList[Parameter Estimation],Problem=Parameter Estimation,ParameterGroup=Experiment Set,ParameterGroup=Experiment_23,Vector=Fitted Points[0],Reference=Independent Value"/>
            <ChannelSpec cn="CN=Root,Vector=TaskList[Parameter Estimation],Problem=Parameter Estimation,ParameterGroup=Experiment Set,ParameterGroup=Experiment_23,Vector=Fitted Points[0],Reference=Fitted Value"/>
          </ListOfChannels>
        </PlotItem>
        <PlotItem name="Experiment_23(Weighted Error)" type="Curve2D">
          <Parameter name="Color" type="string" value="#F0C800"/>
          <Parameter name="Line subtype" type="unsignedInteger" value="0"/>
          <Parameter name="Line type" type="unsignedInteger" value="2"/>
          <Parameter name="Line width" type="unsignedFloat" value="1"/>
          <Parameter name="Recording Activity" type="string" value="after"/>
          <Parameter name="Symbol subtype" type="unsignedInteger" value="2"/>
          <ListOfChannels>
            <ChannelSpec cn="CN=Root,Vector=TaskList[Parameter Estimation],Problem=Parameter Estimation,ParameterGroup=Experiment Set,ParameterGroup=Experiment_23,Vector=Fitted Points[0],Reference=Independent Value"/>
            <ChannelSpec cn="CN=Root,Vector=TaskList[Parameter Estimation],Problem=Parameter Estimation,ParameterGroup=Experiment Set,ParameterGroup=Experiment_23,Vector=Fitted Points[0],Reference=Weighted Error"/>
          </ListOfChannels>
        </PlotItem>
        <PlotItem name="Experiment_24(Measured Value)" type="Curve2D">
          <Parameter name="Color" type="string" value="#FF0000"/>
          <Parameter name="Line subtype" type="unsignedInteger" value="1"/>
          <Parameter name="Line type" type="unsignedInteger" value="3"/>
          <Parameter name="Line width" type="unsignedFloat" value="1"/>
          <Parameter name="Recording Activity" type="string" value="after"/>
          <Parameter name="Symbol subtype" type="unsignedInteger" value="1"/>
          <ListOfChannels>
            <ChannelSpec cn="CN=Root,Vector=TaskList[Parameter Estimation],Problem=Parameter Estimation,ParameterGroup=Experiment Set,ParameterGroup=Experiment_24,Vector=Fitted Points[0],Reference=Independent Value"/>
            <ChannelSpec cn="CN=Root,Vector=TaskList[Parameter Estimation],Problem=Parameter Estimation,ParameterGroup=Experiment Set,ParameterGroup=Experiment_24,Vector=Fitted Points[0],Reference=Measured Value"/>
          </ListOfChannels>
        </PlotItem>
        <PlotItem name="Experiment_24(Fitted Value)" type="Curve2D">
          <Parameter name="Color" type="string" value="#FF0000"/>
          <Parameter name="Line subtype" type="unsignedInteger" value="0"/>
          <Parameter name="Line type" type="unsignedInteger" value="0"/>
          <Parameter name="Line width" type="unsignedFloat" value="1"/>
          <Parameter name="Recording Activity" type="string" value="after"/>
          <Parameter name="Symbol subtype" type="unsignedInteger" value="0"/>
          <ListOfChannels>
            <ChannelSpec cn="CN=Root,Vector=TaskList[Parameter Estimation],Problem=Parameter Estimation,ParameterGroup=Experiment Set,ParameterGroup=Experiment_24,Vector=Fitted Points[0],Reference=Independent Value"/>
            <ChannelSpec cn="CN=Root,Vector=TaskList[Parameter Estimation],Problem=Parameter Estimation,ParameterGroup=Experiment Set,ParameterGroup=Experiment_24,Vector=Fitted Points[0],Reference=Fitted Value"/>
          </ListOfChannels>
        </PlotItem>
        <PlotItem name="Experiment_24(Weighted Error)" type="Curve2D">
          <Parameter name="Color" type="string" value="#FF0000"/>
          <Parameter name="Line subtype" type="unsignedInteger" value="0"/>
          <Parameter name="Line type" type="unsignedInteger" value="2"/>
          <Parameter name="Line width" type="unsignedFloat" value="1"/>
          <Parameter name="Recording Activity" type="string" value="after"/>
          <Parameter name="Symbol subtype" type="unsignedInteger" value="2"/>
          <ListOfChannels>
            <ChannelSpec cn="CN=Root,Vector=TaskList[Parameter Estimation],Problem=Parameter Estimation,ParameterGroup=Experiment Set,ParameterGroup=Experiment_24,Vector=Fitted Points[0],Reference=Independent Value"/>
            <ChannelSpec cn="CN=Root,Vector=TaskList[Parameter Estimation],Problem=Parameter Estimation,ParameterGroup=Experiment Set,ParameterGroup=Experiment_24,Vector=Fitted Points[0],Reference=Weighted Error"/>
          </ListOfChannels>
        </PlotItem>
        <PlotItem name="Experiment_25(Measured Value)" type="Curve2D">
          <Parameter name="Color" type="string" value="#0000FF"/>
          <Parameter name="Line subtype" type="unsignedInteger" value="1"/>
          <Parameter name="Line type" type="unsignedInteger" value="3"/>
          <Parameter name="Line width" type="unsignedFloat" value="1"/>
          <Parameter name="Recording Activity" type="string" value="after"/>
          <Parameter name="Symbol subtype" type="unsignedInteger" value="1"/>
          <ListOfChannels>
            <ChannelSpec cn="CN=Root,Vector=TaskList[Parameter Estimation],Problem=Parameter Estimation,ParameterGroup=Experiment Set,ParameterGroup=Experiment_25,Vector=Fitted Points[0],Reference=Independent Value"/>
            <ChannelSpec cn="CN=Root,Vector=TaskList[Parameter Estimation],Problem=Parameter Estimation,ParameterGroup=Experiment Set,ParameterGroup=Experiment_25,Vector=Fitted Points[0],Reference=Measured Value"/>
          </ListOfChannels>
        </PlotItem>
        <PlotItem name="Experiment_25(Fitted Value)" type="Curve2D">
          <Parameter name="Color" type="string" value="#0000FF"/>
          <Parameter name="Line subtype" type="unsignedInteger" value="0"/>
          <Parameter name="Line type" type="unsignedInteger" value="0"/>
          <Parameter name="Line width" type="unsignedFloat" value="1"/>
          <Parameter name="Recording Activity" type="string" value="after"/>
          <Parameter name="Symbol subtype" type="unsignedInteger" value="0"/>
          <ListOfChannels>
            <ChannelSpec cn="CN=Root,Vector=TaskList[Parameter Estimation],Problem=Parameter Estimation,ParameterGroup=Experiment Set,ParameterGroup=Experiment_25,Vector=Fitted Points[0],Reference=Independent Value"/>
            <ChannelSpec cn="CN=Root,Vector=TaskList[Parameter Estimation],Problem=Parameter Estimation,ParameterGroup=Experiment Set,ParameterGroup=Experiment_25,Vector=Fitted Points[0],Reference=Fitted Value"/>
          </ListOfChannels>
        </PlotItem>
        <PlotItem name="Experiment_25(Weighted Error)" type="Curve2D">
          <Parameter name="Color" type="string" value="#0000FF"/>
          <Parameter name="Line subtype" type="unsignedInteger" value="0"/>
          <Parameter name="Line type" type="unsignedInteger" value="2"/>
          <Parameter name="Line width" type="unsignedFloat" value="1"/>
          <Parameter name="Recording Activity" type="string" value="after"/>
          <Parameter name="Symbol subtype" type="unsignedInteger" value="2"/>
          <ListOfChannels>
            <ChannelSpec cn="CN=Root,Vector=TaskList[Parameter Estimation],Problem=Parameter Estimation,ParameterGroup=Experiment Set,ParameterGroup=Experiment_25,Vector=Fitted Points[0],Reference=Independent Value"/>
            <ChannelSpec cn="CN=Root,Vector=TaskList[Parameter Estimation],Problem=Parameter Estimation,ParameterGroup=Experiment Set,ParameterGroup=Experiment_25,Vector=Fitted Points[0],Reference=Weighted Error"/>
          </ListOfChannels>
        </PlotItem>
        <PlotItem name="Experiment_26(Measured Value)" type="Curve2D">
          <Parameter name="Color" type="string" value="#00E600"/>
          <Parameter name="Line subtype" type="unsignedInteger" value="1"/>
          <Parameter name="Line type" type="unsignedInteger" value="3"/>
          <Parameter name="Line width" type="unsignedFloat" value="1"/>
          <Parameter name="Recording Activity" type="string" value="after"/>
          <Parameter name="Symbol subtype" type="unsignedInteger" value="1"/>
          <ListOfChannels>
            <ChannelSpec cn="CN=Root,Vector=TaskList[Parameter Estimation],Problem=Parameter Estimation,ParameterGroup=Experiment Set,ParameterGroup=Experiment_26,Vector=Fitted Points[0],Reference=Independent Value"/>
            <ChannelSpec cn="CN=Root,Vector=TaskList[Parameter Estimation],Problem=Parameter Estimation,ParameterGroup=Experiment Set,ParameterGroup=Experiment_26,Vector=Fitted Points[0],Reference=Measured Value"/>
          </ListOfChannels>
        </PlotItem>
        <PlotItem name="Experiment_26(Fitted Value)" type="Curve2D">
          <Parameter name="Color" type="string" value="#00E600"/>
          <Parameter name="Line subtype" type="unsignedInteger" value="0"/>
          <Parameter name="Line type" type="unsignedInteger" value="0"/>
          <Parameter name="Line width" type="unsignedFloat" value="1"/>
          <Parameter name="Recording Activity" type="string" value="after"/>
          <Parameter name="Symbol subtype" type="unsignedInteger" value="0"/>
          <ListOfChannels>
            <ChannelSpec cn="CN=Root,Vector=TaskList[Parameter Estimation],Problem=Parameter Estimation,ParameterGroup=Experiment Set,ParameterGroup=Experiment_26,Vector=Fitted Points[0],Reference=Independent Value"/>
            <ChannelSpec cn="CN=Root,Vector=TaskList[Parameter Estimation],Problem=Parameter Estimation,ParameterGroup=Experiment Set,ParameterGroup=Experiment_26,Vector=Fitted Points[0],Reference=Fitted Value"/>
          </ListOfChannels>
        </PlotItem>
        <PlotItem name="Experiment_26(Weighted Error)" type="Curve2D">
          <Parameter name="Color" type="string" value="#00E600"/>
          <Parameter name="Line subtype" type="unsignedInteger" value="0"/>
          <Parameter name="Line type" type="unsignedInteger" value="2"/>
          <Parameter name="Line width" type="unsignedFloat" value="1"/>
          <Parameter name="Recording Activity" type="string" value="after"/>
          <Parameter name="Symbol subtype" type="unsignedInteger" value="2"/>
          <ListOfChannels>
            <ChannelSpec cn="CN=Root,Vector=TaskList[Parameter Estimation],Problem=Parameter Estimation,ParameterGroup=Experiment Set,ParameterGroup=Experiment_26,Vector=Fitted Points[0],Reference=Independent Value"/>
            <ChannelSpec cn="CN=Root,Vector=TaskList[Parameter Estimation],Problem=Parameter Estimation,ParameterGroup=Experiment Set,ParameterGroup=Experiment_26,Vector=Fitted Points[0],Reference=Weighted Error"/>
          </ListOfChannels>
        </PlotItem>
        <PlotItem name="Experiment_27(Measured Value)" type="Curve2D">
          <Parameter name="Color" type="string" value="#00BEF0"/>
          <Parameter name="Line subtype" type="unsignedInteger" value="1"/>
          <Parameter name="Line type" type="unsignedInteger" value="3"/>
          <Parameter name="Line width" type="unsignedFloat" value="1"/>
          <Parameter name="Recording Activity" type="string" value="after"/>
          <Parameter name="Symbol subtype" type="unsignedInteger" value="1"/>
          <ListOfChannels>
            <ChannelSpec cn="CN=Root,Vector=TaskList[Parameter Estimation],Problem=Parameter Estimation,ParameterGroup=Experiment Set,ParameterGroup=Experiment_27,Vector=Fitted Points[0],Reference=Independent Value"/>
            <ChannelSpec cn="CN=Root,Vector=TaskList[Parameter Estimation],Problem=Parameter Estimation,ParameterGroup=Experiment Set,ParameterGroup=Experiment_27,Vector=Fitted Points[0],Reference=Measured Value"/>
          </ListOfChannels>
        </PlotItem>
        <PlotItem name="Experiment_27(Fitted Value)" type="Curve2D">
          <Parameter name="Color" type="string" value="#00BEF0"/>
          <Parameter name="Line subtype" type="unsignedInteger" value="0"/>
          <Parameter name="Line type" type="unsignedInteger" value="0"/>
          <Parameter name="Line width" type="unsignedFloat" value="1"/>
          <Parameter name="Recording Activity" type="string" value="after"/>
          <Parameter name="Symbol subtype" type="unsignedInteger" value="0"/>
          <ListOfChannels>
            <ChannelSpec cn="CN=Root,Vector=TaskList[Parameter Estimation],Problem=Parameter Estimation,ParameterGroup=Experiment Set,ParameterGroup=Experiment_27,Vector=Fitted Points[0],Reference=Independent Value"/>
            <ChannelSpec cn="CN=Root,Vector=TaskList[Parameter Estimation],Problem=Parameter Estimation,ParameterGroup=Experiment Set,ParameterGroup=Experiment_27,Vector=Fitted Points[0],Reference=Fitted Value"/>
          </ListOfChannels>
        </PlotItem>
        <PlotItem name="Experiment_27(Weighted Error)" type="Curve2D">
          <Parameter name="Color" type="string" value="#00BEF0"/>
          <Parameter name="Line subtype" type="unsignedInteger" value="0"/>
          <Parameter name="Line type" type="unsignedInteger" value="2"/>
          <Parameter name="Line width" type="unsignedFloat" value="1"/>
          <Parameter name="Recording Activity" type="string" value="after"/>
          <Parameter name="Symbol subtype" type="unsignedInteger" value="2"/>
          <ListOfChannels>
            <ChannelSpec cn="CN=Root,Vector=TaskList[Parameter Estimation],Problem=Parameter Estimation,ParameterGroup=Experiment Set,ParameterGroup=Experiment_27,Vector=Fitted Points[0],Reference=Independent Value"/>
            <ChannelSpec cn="CN=Root,Vector=TaskList[Parameter Estimation],Problem=Parameter Estimation,ParameterGroup=Experiment Set,ParameterGroup=Experiment_27,Vector=Fitted Points[0],Reference=Weighted Error"/>
          </ListOfChannels>
        </PlotItem>
        <PlotItem name="Experiment_28(Measured Value)" type="Curve2D">
          <Parameter name="Color" type="string" value="#F000FF"/>
          <Parameter name="Line subtype" type="unsignedInteger" value="1"/>
          <Parameter name="Line type" type="unsignedInteger" value="3"/>
          <Parameter name="Line width" type="unsignedFloat" value="1"/>
          <Parameter name="Recording Activity" type="string" value="after"/>
          <Parameter name="Symbol subtype" type="unsignedInteger" value="1"/>
          <ListOfChannels>
            <ChannelSpec cn="CN=Root,Vector=TaskList[Parameter Estimation],Problem=Parameter Estimation,ParameterGroup=Experiment Set,ParameterGroup=Experiment_28,Vector=Fitted Points[0],Reference=Independent Value"/>
            <ChannelSpec cn="CN=Root,Vector=TaskList[Parameter Estimation],Problem=Parameter Estimation,ParameterGroup=Experiment Set,ParameterGroup=Experiment_28,Vector=Fitted Points[0],Reference=Measured Value"/>
          </ListOfChannels>
        </PlotItem>
        <PlotItem name="Experiment_28(Fitted Value)" type="Curve2D">
          <Parameter name="Color" type="string" value="#F000FF"/>
          <Parameter name="Line subtype" type="unsignedInteger" value="0"/>
          <Parameter name="Line type" type="unsignedInteger" value="0"/>
          <Parameter name="Line width" type="unsignedFloat" value="1"/>
          <Parameter name="Recording Activity" type="string" value="after"/>
          <Parameter name="Symbol subtype" type="unsignedInteger" value="0"/>
          <ListOfChannels>
            <ChannelSpec cn="CN=Root,Vector=TaskList[Parameter Estimation],Problem=Parameter Estimation,ParameterGroup=Experiment Set,ParameterGroup=Experiment_28,Vector=Fitted Points[0],Reference=Independent Value"/>
            <ChannelSpec cn="CN=Root,Vector=TaskList[Parameter Estimation],Problem=Parameter Estimation,ParameterGroup=Experiment Set,ParameterGroup=Experiment_28,Vector=Fitted Points[0],Reference=Fitted Value"/>
          </ListOfChannels>
        </PlotItem>
        <PlotItem name="Experiment_28(Weighted Error)" type="Curve2D">
          <Parameter name="Color" type="string" value="#F000FF"/>
          <Parameter name="Line subtype" type="unsignedInteger" value="0"/>
          <Parameter name="Line type" type="unsignedInteger" value="2"/>
          <Parameter name="Line width" type="unsignedFloat" value="1"/>
          <Parameter name="Recording Activity" type="string" value="after"/>
          <Parameter name="Symbol subtype" type="unsignedInteger" value="2"/>
          <ListOfChannels>
            <ChannelSpec cn="CN=Root,Vector=TaskList[Parameter Estimation],Problem=Parameter Estimation,ParameterGroup=Experiment Set,ParameterGroup=Experiment_28,Vector=Fitted Points[0],Reference=Independent Value"/>
            <ChannelSpec cn="CN=Root,Vector=TaskList[Parameter Estimation],Problem=Parameter Estimation,ParameterGroup=Experiment Set,ParameterGroup=Experiment_28,Vector=Fitted Points[0],Reference=Weighted Error"/>
          </ListOfChannels>
        </PlotItem>
        <PlotItem name="Experiment_29(Measured Value)" type="Curve2D">
          <Parameter name="Color" type="string" value="#F0C800"/>
          <Parameter name="Line subtype" type="unsignedInteger" value="1"/>
          <Parameter name="Line type" type="unsignedInteger" value="3"/>
          <Parameter name="Line width" type="unsignedFloat" value="1"/>
          <Parameter name="Recording Activity" type="string" value="after"/>
          <Parameter name="Symbol subtype" type="unsignedInteger" value="1"/>
          <ListOfChannels>
            <ChannelSpec cn="CN=Root,Vector=TaskList[Parameter Estimation],Problem=Parameter Estimation,ParameterGroup=Experiment Set,ParameterGroup=Experiment_29,Vector=Fitted Points[0],Reference=Independent Value"/>
            <ChannelSpec cn="CN=Root,Vector=TaskList[Parameter Estimation],Problem=Parameter Estimation,ParameterGroup=Experiment Set,ParameterGroup=Experiment_29,Vector=Fitted Points[0],Reference=Measured Value"/>
          </ListOfChannels>
        </PlotItem>
        <PlotItem name="Experiment_29(Fitted Value)" type="Curve2D">
          <Parameter name="Color" type="string" value="#F0C800"/>
          <Parameter name="Line subtype" type="unsignedInteger" value="0"/>
          <Parameter name="Line type" type="unsignedInteger" value="0"/>
          <Parameter name="Line width" type="unsignedFloat" value="1"/>
          <Parameter name="Recording Activity" type="string" value="after"/>
          <Parameter name="Symbol subtype" type="unsignedInteger" value="0"/>
          <ListOfChannels>
            <ChannelSpec cn="CN=Root,Vector=TaskList[Parameter Estimation],Problem=Parameter Estimation,ParameterGroup=Experiment Set,ParameterGroup=Experiment_29,Vector=Fitted Points[0],Reference=Independent Value"/>
            <ChannelSpec cn="CN=Root,Vector=TaskList[Parameter Estimation],Problem=Parameter Estimation,ParameterGroup=Experiment Set,ParameterGroup=Experiment_29,Vector=Fitted Points[0],Reference=Fitted Value"/>
          </ListOfChannels>
        </PlotItem>
        <PlotItem name="Experiment_29(Weighted Error)" type="Curve2D">
          <Parameter name="Color" type="string" value="#F0C800"/>
          <Parameter name="Line subtype" type="unsignedInteger" value="0"/>
          <Parameter name="Line type" type="unsignedInteger" value="2"/>
          <Parameter name="Line width" type="unsignedFloat" value="1"/>
          <Parameter name="Recording Activity" type="string" value="after"/>
          <Parameter name="Symbol subtype" type="unsignedInteger" value="2"/>
          <ListOfChannels>
            <ChannelSpec cn="CN=Root,Vector=TaskList[Parameter Estimation],Problem=Parameter Estimation,ParameterGroup=Experiment Set,ParameterGroup=Experiment_29,Vector=Fitted Points[0],Reference=Independent Value"/>
            <ChannelSpec cn="CN=Root,Vector=TaskList[Parameter Estimation],Problem=Parameter Estimation,ParameterGroup=Experiment Set,ParameterGroup=Experiment_29,Vector=Fitted Points[0],Reference=Weighted Error"/>
          </ListOfChannels>
        </PlotItem>
        <PlotItem name="Experiment_30(Measured Value)" type="Curve2D">
          <Parameter name="Color" type="string" value="#FF0000"/>
          <Parameter name="Line subtype" type="unsignedInteger" value="1"/>
          <Parameter name="Line type" type="unsignedInteger" value="3"/>
          <Parameter name="Line width" type="unsignedFloat" value="1"/>
          <Parameter name="Recording Activity" type="string" value="after"/>
          <Parameter name="Symbol subtype" type="unsignedInteger" value="1"/>
          <ListOfChannels>
            <ChannelSpec cn="CN=Root,Vector=TaskList[Parameter Estimation],Problem=Parameter Estimation,ParameterGroup=Experiment Set,ParameterGroup=Experiment_30,Vector=Fitted Points[0],Reference=Independent Value"/>
            <ChannelSpec cn="CN=Root,Vector=TaskList[Parameter Estimation],Problem=Parameter Estimation,ParameterGroup=Experiment Set,ParameterGroup=Experiment_30,Vector=Fitted Points[0],Reference=Measured Value"/>
          </ListOfChannels>
        </PlotItem>
        <PlotItem name="Experiment_30(Fitted Value)" type="Curve2D">
          <Parameter name="Color" type="string" value="#FF0000"/>
          <Parameter name="Line subtype" type="unsignedInteger" value="0"/>
          <Parameter name="Line type" type="unsignedInteger" value="0"/>
          <Parameter name="Line width" type="unsignedFloat" value="1"/>
          <Parameter name="Recording Activity" type="string" value="after"/>
          <Parameter name="Symbol subtype" type="unsignedInteger" value="0"/>
          <ListOfChannels>
            <ChannelSpec cn="CN=Root,Vector=TaskList[Parameter Estimation],Problem=Parameter Estimation,ParameterGroup=Experiment Set,ParameterGroup=Experiment_30,Vector=Fitted Points[0],Reference=Independent Value"/>
            <ChannelSpec cn="CN=Root,Vector=TaskList[Parameter Estimation],Problem=Parameter Estimation,ParameterGroup=Experiment Set,ParameterGroup=Experiment_30,Vector=Fitted Points[0],Reference=Fitted Value"/>
          </ListOfChannels>
        </PlotItem>
        <PlotItem name="Experiment_30(Weighted Error)" type="Curve2D">
          <Parameter name="Color" type="string" value="#FF0000"/>
          <Parameter name="Line subtype" type="unsignedInteger" value="0"/>
          <Parameter name="Line type" type="unsignedInteger" value="2"/>
          <Parameter name="Line width" type="unsignedFloat" value="1"/>
          <Parameter name="Recording Activity" type="string" value="after"/>
          <Parameter name="Symbol subtype" type="unsignedInteger" value="2"/>
          <ListOfChannels>
            <ChannelSpec cn="CN=Root,Vector=TaskList[Parameter Estimation],Problem=Parameter Estimation,ParameterGroup=Experiment Set,ParameterGroup=Experiment_30,Vector=Fitted Points[0],Reference=Independent Value"/>
            <ChannelSpec cn="CN=Root,Vector=TaskList[Parameter Estimation],Problem=Parameter Estimation,ParameterGroup=Experiment Set,ParameterGroup=Experiment_30,Vector=Fitted Points[0],Reference=Weighted Error"/>
          </ListOfChannels>
        </PlotItem>
        <PlotItem name="Experiment_31(Measured Value)" type="Curve2D">
          <Parameter name="Color" type="string" value="#0000FF"/>
          <Parameter name="Line subtype" type="unsignedInteger" value="1"/>
          <Parameter name="Line type" type="unsignedInteger" value="3"/>
          <Parameter name="Line width" type="unsignedFloat" value="1"/>
          <Parameter name="Recording Activity" type="string" value="after"/>
          <Parameter name="Symbol subtype" type="unsignedInteger" value="1"/>
          <ListOfChannels>
            <ChannelSpec cn="CN=Root,Vector=TaskList[Parameter Estimation],Problem=Parameter Estimation,ParameterGroup=Experiment Set,ParameterGroup=Experiment_31,Vector=Fitted Points[0],Reference=Independent Value"/>
            <ChannelSpec cn="CN=Root,Vector=TaskList[Parameter Estimation],Problem=Parameter Estimation,ParameterGroup=Experiment Set,ParameterGroup=Experiment_31,Vector=Fitted Points[0],Reference=Measured Value"/>
          </ListOfChannels>
        </PlotItem>
        <PlotItem name="Experiment_31(Fitted Value)" type="Curve2D">
          <Parameter name="Color" type="string" value="#0000FF"/>
          <Parameter name="Line subtype" type="unsignedInteger" value="0"/>
          <Parameter name="Line type" type="unsignedInteger" value="0"/>
          <Parameter name="Line width" type="unsignedFloat" value="1"/>
          <Parameter name="Recording Activity" type="string" value="after"/>
          <Parameter name="Symbol subtype" type="unsignedInteger" value="0"/>
          <ListOfChannels>
            <ChannelSpec cn="CN=Root,Vector=TaskList[Parameter Estimation],Problem=Parameter Estimation,ParameterGroup=Experiment Set,ParameterGroup=Experiment_31,Vector=Fitted Points[0],Reference=Independent Value"/>
            <ChannelSpec cn="CN=Root,Vector=TaskList[Parameter Estimation],Problem=Parameter Estimation,ParameterGroup=Experiment Set,ParameterGroup=Experiment_31,Vector=Fitted Points[0],Reference=Fitted Value"/>
          </ListOfChannels>
        </PlotItem>
        <PlotItem name="Experiment_31(Weighted Error)" type="Curve2D">
          <Parameter name="Color" type="string" value="#0000FF"/>
          <Parameter name="Line subtype" type="unsignedInteger" value="0"/>
          <Parameter name="Line type" type="unsignedInteger" value="2"/>
          <Parameter name="Line width" type="unsignedFloat" value="1"/>
          <Parameter name="Recording Activity" type="string" value="after"/>
          <Parameter name="Symbol subtype" type="unsignedInteger" value="2"/>
          <ListOfChannels>
            <ChannelSpec cn="CN=Root,Vector=TaskList[Parameter Estimation],Problem=Parameter Estimation,ParameterGroup=Experiment Set,ParameterGroup=Experiment_31,Vector=Fitted Points[0],Reference=Independent Value"/>
            <ChannelSpec cn="CN=Root,Vector=TaskList[Parameter Estimation],Problem=Parameter Estimation,ParameterGroup=Experiment Set,ParameterGroup=Experiment_31,Vector=Fitted Points[0],Reference=Weighted Error"/>
          </ListOfChannels>
        </PlotItem>
        <PlotItem name="Experiment_32(Measured Value)" type="Curve2D">
          <Parameter name="Color" type="string" value="#00E600"/>
          <Parameter name="Line subtype" type="unsignedInteger" value="1"/>
          <Parameter name="Line type" type="unsignedInteger" value="3"/>
          <Parameter name="Line width" type="unsignedFloat" value="1"/>
          <Parameter name="Recording Activity" type="string" value="after"/>
          <Parameter name="Symbol subtype" type="unsignedInteger" value="1"/>
          <ListOfChannels>
            <ChannelSpec cn="CN=Root,Vector=TaskList[Parameter Estimation],Problem=Parameter Estimation,ParameterGroup=Experiment Set,ParameterGroup=Experiment_32,Vector=Fitted Points[0],Reference=Independent Value"/>
            <ChannelSpec cn="CN=Root,Vector=TaskList[Parameter Estimation],Problem=Parameter Estimation,ParameterGroup=Experiment Set,ParameterGroup=Experiment_32,Vector=Fitted Points[0],Reference=Measured Value"/>
          </ListOfChannels>
        </PlotItem>
        <PlotItem name="Experiment_32(Fitted Value)" type="Curve2D">
          <Parameter name="Color" type="string" value="#00E600"/>
          <Parameter name="Line subtype" type="unsignedInteger" value="0"/>
          <Parameter name="Line type" type="unsignedInteger" value="0"/>
          <Parameter name="Line width" type="unsignedFloat" value="1"/>
          <Parameter name="Recording Activity" type="string" value="after"/>
          <Parameter name="Symbol subtype" type="unsignedInteger" value="0"/>
          <ListOfChannels>
            <ChannelSpec cn="CN=Root,Vector=TaskList[Parameter Estimation],Problem=Parameter Estimation,ParameterGroup=Experiment Set,ParameterGroup=Experiment_32,Vector=Fitted Points[0],Reference=Independent Value"/>
            <ChannelSpec cn="CN=Root,Vector=TaskList[Parameter Estimation],Problem=Parameter Estimation,ParameterGroup=Experiment Set,ParameterGroup=Experiment_32,Vector=Fitted Points[0],Reference=Fitted Value"/>
          </ListOfChannels>
        </PlotItem>
        <PlotItem name="Experiment_32(Weighted Error)" type="Curve2D">
          <Parameter name="Color" type="string" value="#00E600"/>
          <Parameter name="Line subtype" type="unsignedInteger" value="0"/>
          <Parameter name="Line type" type="unsignedInteger" value="2"/>
          <Parameter name="Line width" type="unsignedFloat" value="1"/>
          <Parameter name="Recording Activity" type="string" value="after"/>
          <Parameter name="Symbol subtype" type="unsignedInteger" value="2"/>
          <ListOfChannels>
            <ChannelSpec cn="CN=Root,Vector=TaskList[Parameter Estimation],Problem=Parameter Estimation,ParameterGroup=Experiment Set,ParameterGroup=Experiment_32,Vector=Fitted Points[0],Reference=Independent Value"/>
            <ChannelSpec cn="CN=Root,Vector=TaskList[Parameter Estimation],Problem=Parameter Estimation,ParameterGroup=Experiment Set,ParameterGroup=Experiment_32,Vector=Fitted Points[0],Reference=Weighted Error"/>
          </ListOfChannels>
        </PlotItem>
        <PlotItem name="Experiment_33(Measured Value)" type="Curve2D">
          <Parameter name="Color" type="string" value="#00BEF0"/>
          <Parameter name="Line subtype" type="unsignedInteger" value="1"/>
          <Parameter name="Line type" type="unsignedInteger" value="3"/>
          <Parameter name="Line width" type="unsignedFloat" value="1"/>
          <Parameter name="Recording Activity" type="string" value="after"/>
          <Parameter name="Symbol subtype" type="unsignedInteger" value="1"/>
          <ListOfChannels>
            <ChannelSpec cn="CN=Root,Vector=TaskList[Parameter Estimation],Problem=Parameter Estimation,ParameterGroup=Experiment Set,ParameterGroup=Experiment_33,Vector=Fitted Points[0],Reference=Independent Value"/>
            <ChannelSpec cn="CN=Root,Vector=TaskList[Parameter Estimation],Problem=Parameter Estimation,ParameterGroup=Experiment Set,ParameterGroup=Experiment_33,Vector=Fitted Points[0],Reference=Measured Value"/>
          </ListOfChannels>
        </PlotItem>
        <PlotItem name="Experiment_33(Fitted Value)" type="Curve2D">
          <Parameter name="Color" type="string" value="#00BEF0"/>
          <Parameter name="Line subtype" type="unsignedInteger" value="0"/>
          <Parameter name="Line type" type="unsignedInteger" value="0"/>
          <Parameter name="Line width" type="unsignedFloat" value="1"/>
          <Parameter name="Recording Activity" type="string" value="after"/>
          <Parameter name="Symbol subtype" type="unsignedInteger" value="0"/>
          <ListOfChannels>
            <ChannelSpec cn="CN=Root,Vector=TaskList[Parameter Estimation],Problem=Parameter Estimation,ParameterGroup=Experiment Set,ParameterGroup=Experiment_33,Vector=Fitted Points[0],Reference=Independent Value"/>
            <ChannelSpec cn="CN=Root,Vector=TaskList[Parameter Estimation],Problem=Parameter Estimation,ParameterGroup=Experiment Set,ParameterGroup=Experiment_33,Vector=Fitted Points[0],Reference=Fitted Value"/>
          </ListOfChannels>
        </PlotItem>
        <PlotItem name="Experiment_33(Weighted Error)" type="Curve2D">
          <Parameter name="Color" type="string" value="#00BEF0"/>
          <Parameter name="Line subtype" type="unsignedInteger" value="0"/>
          <Parameter name="Line type" type="unsignedInteger" value="2"/>
          <Parameter name="Line width" type="unsignedFloat" value="1"/>
          <Parameter name="Recording Activity" type="string" value="after"/>
          <Parameter name="Symbol subtype" type="unsignedInteger" value="2"/>
          <ListOfChannels>
            <ChannelSpec cn="CN=Root,Vector=TaskList[Parameter Estimation],Problem=Parameter Estimation,ParameterGroup=Experiment Set,ParameterGroup=Experiment_33,Vector=Fitted Points[0],Reference=Independent Value"/>
            <ChannelSpec cn="CN=Root,Vector=TaskList[Parameter Estimation],Problem=Parameter Estimation,ParameterGroup=Experiment Set,ParameterGroup=Experiment_33,Vector=Fitted Points[0],Reference=Weighted Error"/>
          </ListOfChannels>
        </PlotItem>
      </ListOfPlotItems>
    </PlotSpecification>
    <PlotSpecification name="[Tpx1-ox#2]" type="Plot2D" active="0">
      <Parameter name="log X" type="bool" value="0"/>
      <Parameter name="log Y" type="bool" value="0"/>
      <ListOfPlotItems>
        <PlotItem name="Experiment(Measured Value)" type="Curve2D">
          <Parameter name="Color" type="string" value="#FF0000"/>
          <Parameter name="Line subtype" type="unsignedInteger" value="1"/>
          <Parameter name="Line type" type="unsignedInteger" value="3"/>
          <Parameter name="Line width" type="unsignedFloat" value="1"/>
          <Parameter name="Recording Activity" type="string" value="after"/>
          <Parameter name="Symbol subtype" type="unsignedInteger" value="1"/>
          <ListOfChannels>
            <ChannelSpec cn="CN=Root,Vector=TaskList[Parameter Estimation],Problem=Parameter Estimation,ParameterGroup=Experiment Set,ParameterGroup=Experiment,Vector=Fitted Points[0],Reference=Independent Value"/>
            <ChannelSpec cn="CN=Root,Vector=TaskList[Parameter Estimation],Problem=Parameter Estimation,ParameterGroup=Experiment Set,ParameterGroup=Experiment,Vector=Fitted Points[1],Reference=Measured Value"/>
          </ListOfChannels>
        </PlotItem>
        <PlotItem name="Experiment(Fitted Value)" type="Curve2D">
          <Parameter name="Color" type="string" value="#FF0000"/>
          <Parameter name="Line subtype" type="unsignedInteger" value="0"/>
          <Parameter name="Line type" type="unsignedInteger" value="0"/>
          <Parameter name="Line width" type="unsignedFloat" value="1"/>
          <Parameter name="Recording Activity" type="string" value="after"/>
          <Parameter name="Symbol subtype" type="unsignedInteger" value="0"/>
          <ListOfChannels>
            <ChannelSpec cn="CN=Root,Vector=TaskList[Parameter Estimation],Problem=Parameter Estimation,ParameterGroup=Experiment Set,ParameterGroup=Experiment,Vector=Fitted Points[0],Reference=Independent Value"/>
            <ChannelSpec cn="CN=Root,Vector=TaskList[Parameter Estimation],Problem=Parameter Estimation,ParameterGroup=Experiment Set,ParameterGroup=Experiment,Vector=Fitted Points[1],Reference=Fitted Value"/>
          </ListOfChannels>
        </PlotItem>
        <PlotItem name="Experiment(Weighted Error)" type="Curve2D">
          <Parameter name="Color" type="string" value="#FF0000"/>
          <Parameter name="Line subtype" type="unsignedInteger" value="0"/>
          <Parameter name="Line type" type="unsignedInteger" value="2"/>
          <Parameter name="Line width" type="unsignedFloat" value="1"/>
          <Parameter name="Recording Activity" type="string" value="after"/>
          <Parameter name="Symbol subtype" type="unsignedInteger" value="2"/>
          <ListOfChannels>
            <ChannelSpec cn="CN=Root,Vector=TaskList[Parameter Estimation],Problem=Parameter Estimation,ParameterGroup=Experiment Set,ParameterGroup=Experiment,Vector=Fitted Points[0],Reference=Independent Value"/>
            <ChannelSpec cn="CN=Root,Vector=TaskList[Parameter Estimation],Problem=Parameter Estimation,ParameterGroup=Experiment Set,ParameterGroup=Experiment,Vector=Fitted Points[1],Reference=Weighted Error"/>
          </ListOfChannels>
        </PlotItem>
        <PlotItem name="Experiment_1(Measured Value)" type="Curve2D">
          <Parameter name="Color" type="string" value="#0000FF"/>
          <Parameter name="Line subtype" type="unsignedInteger" value="1"/>
          <Parameter name="Line type" type="unsignedInteger" value="3"/>
          <Parameter name="Line width" type="unsignedFloat" value="1"/>
          <Parameter name="Recording Activity" type="string" value="after"/>
          <Parameter name="Symbol subtype" type="unsignedInteger" value="1"/>
          <ListOfChannels>
            <ChannelSpec cn="CN=Root,Vector=TaskList[Parameter Estimation],Problem=Parameter Estimation,ParameterGroup=Experiment Set,ParameterGroup=Experiment_1,Vector=Fitted Points[0],Reference=Independent Value"/>
            <ChannelSpec cn="CN=Root,Vector=TaskList[Parameter Estimation],Problem=Parameter Estimation,ParameterGroup=Experiment Set,ParameterGroup=Experiment_1,Vector=Fitted Points[1],Reference=Measured Value"/>
          </ListOfChannels>
        </PlotItem>
        <PlotItem name="Experiment_1(Fitted Value)" type="Curve2D">
          <Parameter name="Color" type="string" value="#0000FF"/>
          <Parameter name="Line subtype" type="unsignedInteger" value="0"/>
          <Parameter name="Line type" type="unsignedInteger" value="0"/>
          <Parameter name="Line width" type="unsignedFloat" value="1"/>
          <Parameter name="Recording Activity" type="string" value="after"/>
          <Parameter name="Symbol subtype" type="unsignedInteger" value="0"/>
          <ListOfChannels>
            <ChannelSpec cn="CN=Root,Vector=TaskList[Parameter Estimation],Problem=Parameter Estimation,ParameterGroup=Experiment Set,ParameterGroup=Experiment_1,Vector=Fitted Points[0],Reference=Independent Value"/>
            <ChannelSpec cn="CN=Root,Vector=TaskList[Parameter Estimation],Problem=Parameter Estimation,ParameterGroup=Experiment Set,ParameterGroup=Experiment_1,Vector=Fitted Points[1],Reference=Fitted Value"/>
          </ListOfChannels>
        </PlotItem>
        <PlotItem name="Experiment_1(Weighted Error)" type="Curve2D">
          <Parameter name="Color" type="string" value="#0000FF"/>
          <Parameter name="Line subtype" type="unsignedInteger" value="0"/>
          <Parameter name="Line type" type="unsignedInteger" value="2"/>
          <Parameter name="Line width" type="unsignedFloat" value="1"/>
          <Parameter name="Recording Activity" type="string" value="after"/>
          <Parameter name="Symbol subtype" type="unsignedInteger" value="2"/>
          <ListOfChannels>
            <ChannelSpec cn="CN=Root,Vector=TaskList[Parameter Estimation],Problem=Parameter Estimation,ParameterGroup=Experiment Set,ParameterGroup=Experiment_1,Vector=Fitted Points[0],Reference=Independent Value"/>
            <ChannelSpec cn="CN=Root,Vector=TaskList[Parameter Estimation],Problem=Parameter Estimation,ParameterGroup=Experiment Set,ParameterGroup=Experiment_1,Vector=Fitted Points[1],Reference=Weighted Error"/>
          </ListOfChannels>
        </PlotItem>
        <PlotItem name="Experiment_2(Measured Value)" type="Curve2D">
          <Parameter name="Color" type="string" value="#00E600"/>
          <Parameter name="Line subtype" type="unsignedInteger" value="1"/>
          <Parameter name="Line type" type="unsignedInteger" value="3"/>
          <Parameter name="Line width" type="unsignedFloat" value="1"/>
          <Parameter name="Recording Activity" type="string" value="after"/>
          <Parameter name="Symbol subtype" type="unsignedInteger" value="1"/>
          <ListOfChannels>
            <ChannelSpec cn="CN=Root,Vector=TaskList[Parameter Estimation],Problem=Parameter Estimation,ParameterGroup=Experiment Set,ParameterGroup=Experiment_2,Vector=Fitted Points[0],Reference=Independent Value"/>
            <ChannelSpec cn="CN=Root,Vector=TaskList[Parameter Estimation],Problem=Parameter Estimation,ParameterGroup=Experiment Set,ParameterGroup=Experiment_2,Vector=Fitted Points[1],Reference=Measured Value"/>
          </ListOfChannels>
        </PlotItem>
        <PlotItem name="Experiment_2(Fitted Value)" type="Curve2D">
          <Parameter name="Color" type="string" value="#00E600"/>
          <Parameter name="Line subtype" type="unsignedInteger" value="0"/>
          <Parameter name="Line type" type="unsignedInteger" value="0"/>
          <Parameter name="Line width" type="unsignedFloat" value="1"/>
          <Parameter name="Recording Activity" type="string" value="after"/>
          <Parameter name="Symbol subtype" type="unsignedInteger" value="0"/>
          <ListOfChannels>
            <ChannelSpec cn="CN=Root,Vector=TaskList[Parameter Estimation],Problem=Parameter Estimation,ParameterGroup=Experiment Set,ParameterGroup=Experiment_2,Vector=Fitted Points[0],Reference=Independent Value"/>
            <ChannelSpec cn="CN=Root,Vector=TaskList[Parameter Estimation],Problem=Parameter Estimation,ParameterGroup=Experiment Set,ParameterGroup=Experiment_2,Vector=Fitted Points[1],Reference=Fitted Value"/>
          </ListOfChannels>
        </PlotItem>
        <PlotItem name="Experiment_2(Weighted Error)" type="Curve2D">
          <Parameter name="Color" type="string" value="#00E600"/>
          <Parameter name="Line subtype" type="unsignedInteger" value="0"/>
          <Parameter name="Line type" type="unsignedInteger" value="2"/>
          <Parameter name="Line width" type="unsignedFloat" value="1"/>
          <Parameter name="Recording Activity" type="string" value="after"/>
          <Parameter name="Symbol subtype" type="unsignedInteger" value="2"/>
          <ListOfChannels>
            <ChannelSpec cn="CN=Root,Vector=TaskList[Parameter Estimation],Problem=Parameter Estimation,ParameterGroup=Experiment Set,ParameterGroup=Experiment_2,Vector=Fitted Points[0],Reference=Independent Value"/>
            <ChannelSpec cn="CN=Root,Vector=TaskList[Parameter Estimation],Problem=Parameter Estimation,ParameterGroup=Experiment Set,ParameterGroup=Experiment_2,Vector=Fitted Points[1],Reference=Weighted Error"/>
          </ListOfChannels>
        </PlotItem>
        <PlotItem name="Experiment_3(Measured Value)" type="Curve2D">
          <Parameter name="Color" type="string" value="#00BEF0"/>
          <Parameter name="Line subtype" type="unsignedInteger" value="1"/>
          <Parameter name="Line type" type="unsignedInteger" value="3"/>
          <Parameter name="Line width" type="unsignedFloat" value="1"/>
          <Parameter name="Recording Activity" type="string" value="after"/>
          <Parameter name="Symbol subtype" type="unsignedInteger" value="1"/>
          <ListOfChannels>
            <ChannelSpec cn="CN=Root,Vector=TaskList[Parameter Estimation],Problem=Parameter Estimation,ParameterGroup=Experiment Set,ParameterGroup=Experiment_3,Vector=Fitted Points[0],Reference=Independent Value"/>
            <ChannelSpec cn="CN=Root,Vector=TaskList[Parameter Estimation],Problem=Parameter Estimation,ParameterGroup=Experiment Set,ParameterGroup=Experiment_3,Vector=Fitted Points[1],Reference=Measured Value"/>
          </ListOfChannels>
        </PlotItem>
        <PlotItem name="Experiment_3(Fitted Value)" type="Curve2D">
          <Parameter name="Color" type="string" value="#00BEF0"/>
          <Parameter name="Line subtype" type="unsignedInteger" value="0"/>
          <Parameter name="Line type" type="unsignedInteger" value="0"/>
          <Parameter name="Line width" type="unsignedFloat" value="1"/>
          <Parameter name="Recording Activity" type="string" value="after"/>
          <Parameter name="Symbol subtype" type="unsignedInteger" value="0"/>
          <ListOfChannels>
            <ChannelSpec cn="CN=Root,Vector=TaskList[Parameter Estimation],Problem=Parameter Estimation,ParameterGroup=Experiment Set,ParameterGroup=Experiment_3,Vector=Fitted Points[0],Reference=Independent Value"/>
            <ChannelSpec cn="CN=Root,Vector=TaskList[Parameter Estimation],Problem=Parameter Estimation,ParameterGroup=Experiment Set,ParameterGroup=Experiment_3,Vector=Fitted Points[1],Reference=Fitted Value"/>
          </ListOfChannels>
        </PlotItem>
        <PlotItem name="Experiment_3(Weighted Error)" type="Curve2D">
          <Parameter name="Color" type="string" value="#00BEF0"/>
          <Parameter name="Line subtype" type="unsignedInteger" value="0"/>
          <Parameter name="Line type" type="unsignedInteger" value="2"/>
          <Parameter name="Line width" type="unsignedFloat" value="1"/>
          <Parameter name="Recording Activity" type="string" value="after"/>
          <Parameter name="Symbol subtype" type="unsignedInteger" value="2"/>
          <ListOfChannels>
            <ChannelSpec cn="CN=Root,Vector=TaskList[Parameter Estimation],Problem=Parameter Estimation,ParameterGroup=Experiment Set,ParameterGroup=Experiment_3,Vector=Fitted Points[0],Reference=Independent Value"/>
            <ChannelSpec cn="CN=Root,Vector=TaskList[Parameter Estimation],Problem=Parameter Estimation,ParameterGroup=Experiment Set,ParameterGroup=Experiment_3,Vector=Fitted Points[1],Reference=Weighted Error"/>
          </ListOfChannels>
        </PlotItem>
        <PlotItem name="Experiment_4(Measured Value)" type="Curve2D">
          <Parameter name="Color" type="string" value="#F000FF"/>
          <Parameter name="Line subtype" type="unsignedInteger" value="1"/>
          <Parameter name="Line type" type="unsignedInteger" value="3"/>
          <Parameter name="Line width" type="unsignedFloat" value="1"/>
          <Parameter name="Recording Activity" type="string" value="after"/>
          <Parameter name="Symbol subtype" type="unsignedInteger" value="1"/>
          <ListOfChannels>
            <ChannelSpec cn="CN=Root,Vector=TaskList[Parameter Estimation],Problem=Parameter Estimation,ParameterGroup=Experiment Set,ParameterGroup=Experiment_4,Vector=Fitted Points[0],Reference=Independent Value"/>
            <ChannelSpec cn="CN=Root,Vector=TaskList[Parameter Estimation],Problem=Parameter Estimation,ParameterGroup=Experiment Set,ParameterGroup=Experiment_4,Vector=Fitted Points[1],Reference=Measured Value"/>
          </ListOfChannels>
        </PlotItem>
        <PlotItem name="Experiment_4(Fitted Value)" type="Curve2D">
          <Parameter name="Color" type="string" value="#F000FF"/>
          <Parameter name="Line subtype" type="unsignedInteger" value="0"/>
          <Parameter name="Line type" type="unsignedInteger" value="0"/>
          <Parameter name="Line width" type="unsignedFloat" value="1"/>
          <Parameter name="Recording Activity" type="string" value="after"/>
          <Parameter name="Symbol subtype" type="unsignedInteger" value="0"/>
          <ListOfChannels>
            <ChannelSpec cn="CN=Root,Vector=TaskList[Parameter Estimation],Problem=Parameter Estimation,ParameterGroup=Experiment Set,ParameterGroup=Experiment_4,Vector=Fitted Points[0],Reference=Independent Value"/>
            <ChannelSpec cn="CN=Root,Vector=TaskList[Parameter Estimation],Problem=Parameter Estimation,ParameterGroup=Experiment Set,ParameterGroup=Experiment_4,Vector=Fitted Points[1],Reference=Fitted Value"/>
          </ListOfChannels>
        </PlotItem>
        <PlotItem name="Experiment_4(Weighted Error)" type="Curve2D">
          <Parameter name="Color" type="string" value="#F000FF"/>
          <Parameter name="Line subtype" type="unsignedInteger" value="0"/>
          <Parameter name="Line type" type="unsignedInteger" value="2"/>
          <Parameter name="Line width" type="unsignedFloat" value="1"/>
          <Parameter name="Recording Activity" type="string" value="after"/>
          <Parameter name="Symbol subtype" type="unsignedInteger" value="2"/>
          <ListOfChannels>
            <ChannelSpec cn="CN=Root,Vector=TaskList[Parameter Estimation],Problem=Parameter Estimation,ParameterGroup=Experiment Set,ParameterGroup=Experiment_4,Vector=Fitted Points[0],Reference=Independent Value"/>
            <ChannelSpec cn="CN=Root,Vector=TaskList[Parameter Estimation],Problem=Parameter Estimation,ParameterGroup=Experiment Set,ParameterGroup=Experiment_4,Vector=Fitted Points[1],Reference=Weighted Error"/>
          </ListOfChannels>
        </PlotItem>
        <PlotItem name="Experiment_5(Measured Value)" type="Curve2D">
          <Parameter name="Color" type="string" value="#F0C800"/>
          <Parameter name="Line subtype" type="unsignedInteger" value="1"/>
          <Parameter name="Line type" type="unsignedInteger" value="3"/>
          <Parameter name="Line width" type="unsignedFloat" value="1"/>
          <Parameter name="Recording Activity" type="string" value="after"/>
          <Parameter name="Symbol subtype" type="unsignedInteger" value="1"/>
          <ListOfChannels>
            <ChannelSpec cn="CN=Root,Vector=TaskList[Parameter Estimation],Problem=Parameter Estimation,ParameterGroup=Experiment Set,ParameterGroup=Experiment_5,Vector=Fitted Points[0],Reference=Independent Value"/>
            <ChannelSpec cn="CN=Root,Vector=TaskList[Parameter Estimation],Problem=Parameter Estimation,ParameterGroup=Experiment Set,ParameterGroup=Experiment_5,Vector=Fitted Points[1],Reference=Measured Value"/>
          </ListOfChannels>
        </PlotItem>
        <PlotItem name="Experiment_5(Fitted Value)" type="Curve2D">
          <Parameter name="Color" type="string" value="#F0C800"/>
          <Parameter name="Line subtype" type="unsignedInteger" value="0"/>
          <Parameter name="Line type" type="unsignedInteger" value="0"/>
          <Parameter name="Line width" type="unsignedFloat" value="1"/>
          <Parameter name="Recording Activity" type="string" value="after"/>
          <Parameter name="Symbol subtype" type="unsignedInteger" value="0"/>
          <ListOfChannels>
            <ChannelSpec cn="CN=Root,Vector=TaskList[Parameter Estimation],Problem=Parameter Estimation,ParameterGroup=Experiment Set,ParameterGroup=Experiment_5,Vector=Fitted Points[0],Reference=Independent Value"/>
            <ChannelSpec cn="CN=Root,Vector=TaskList[Parameter Estimation],Problem=Parameter Estimation,ParameterGroup=Experiment Set,ParameterGroup=Experiment_5,Vector=Fitted Points[1],Reference=Fitted Value"/>
          </ListOfChannels>
        </PlotItem>
        <PlotItem name="Experiment_5(Weighted Error)" type="Curve2D">
          <Parameter name="Color" type="string" value="#F0C800"/>
          <Parameter name="Line subtype" type="unsignedInteger" value="0"/>
          <Parameter name="Line type" type="unsignedInteger" value="2"/>
          <Parameter name="Line width" type="unsignedFloat" value="1"/>
          <Parameter name="Recording Activity" type="string" value="after"/>
          <Parameter name="Symbol subtype" type="unsignedInteger" value="2"/>
          <ListOfChannels>
            <ChannelSpec cn="CN=Root,Vector=TaskList[Parameter Estimation],Problem=Parameter Estimation,ParameterGroup=Experiment Set,ParameterGroup=Experiment_5,Vector=Fitted Points[0],Reference=Independent Value"/>
            <ChannelSpec cn="CN=Root,Vector=TaskList[Parameter Estimation],Problem=Parameter Estimation,ParameterGroup=Experiment Set,ParameterGroup=Experiment_5,Vector=Fitted Points[1],Reference=Weighted Error"/>
          </ListOfChannels>
        </PlotItem>
        <PlotItem name="Experiment_6(Measured Value)" type="Curve2D">
          <Parameter name="Color" type="string" value="#FF0000"/>
          <Parameter name="Line subtype" type="unsignedInteger" value="1"/>
          <Parameter name="Line type" type="unsignedInteger" value="3"/>
          <Parameter name="Line width" type="unsignedFloat" value="1"/>
          <Parameter name="Recording Activity" type="string" value="after"/>
          <Parameter name="Symbol subtype" type="unsignedInteger" value="1"/>
          <ListOfChannels>
            <ChannelSpec cn="CN=Root,Vector=TaskList[Parameter Estimation],Problem=Parameter Estimation,ParameterGroup=Experiment Set,ParameterGroup=Experiment_6,Vector=Fitted Points[0],Reference=Independent Value"/>
            <ChannelSpec cn="CN=Root,Vector=TaskList[Parameter Estimation],Problem=Parameter Estimation,ParameterGroup=Experiment Set,ParameterGroup=Experiment_6,Vector=Fitted Points[1],Reference=Measured Value"/>
          </ListOfChannels>
        </PlotItem>
        <PlotItem name="Experiment_6(Fitted Value)" type="Curve2D">
          <Parameter name="Color" type="string" value="#FF0000"/>
          <Parameter name="Line subtype" type="unsignedInteger" value="0"/>
          <Parameter name="Line type" type="unsignedInteger" value="0"/>
          <Parameter name="Line width" type="unsignedFloat" value="1"/>
          <Parameter name="Recording Activity" type="string" value="after"/>
          <Parameter name="Symbol subtype" type="unsignedInteger" value="0"/>
          <ListOfChannels>
            <ChannelSpec cn="CN=Root,Vector=TaskList[Parameter Estimation],Problem=Parameter Estimation,ParameterGroup=Experiment Set,ParameterGroup=Experiment_6,Vector=Fitted Points[0],Reference=Independent Value"/>
            <ChannelSpec cn="CN=Root,Vector=TaskList[Parameter Estimation],Problem=Parameter Estimation,ParameterGroup=Experiment Set,ParameterGroup=Experiment_6,Vector=Fitted Points[1],Reference=Fitted Value"/>
          </ListOfChannels>
        </PlotItem>
        <PlotItem name="Experiment_6(Weighted Error)" type="Curve2D">
          <Parameter name="Color" type="string" value="#FF0000"/>
          <Parameter name="Line subtype" type="unsignedInteger" value="0"/>
          <Parameter name="Line type" type="unsignedInteger" value="2"/>
          <Parameter name="Line width" type="unsignedFloat" value="1"/>
          <Parameter name="Recording Activity" type="string" value="after"/>
          <Parameter name="Symbol subtype" type="unsignedInteger" value="2"/>
          <ListOfChannels>
            <ChannelSpec cn="CN=Root,Vector=TaskList[Parameter Estimation],Problem=Parameter Estimation,ParameterGroup=Experiment Set,ParameterGroup=Experiment_6,Vector=Fitted Points[0],Reference=Independent Value"/>
            <ChannelSpec cn="CN=Root,Vector=TaskList[Parameter Estimation],Problem=Parameter Estimation,ParameterGroup=Experiment Set,ParameterGroup=Experiment_6,Vector=Fitted Points[1],Reference=Weighted Error"/>
          </ListOfChannels>
        </PlotItem>
        <PlotItem name="Experiment_7(Measured Value)" type="Curve2D">
          <Parameter name="Color" type="string" value="#0000FF"/>
          <Parameter name="Line subtype" type="unsignedInteger" value="1"/>
          <Parameter name="Line type" type="unsignedInteger" value="3"/>
          <Parameter name="Line width" type="unsignedFloat" value="1"/>
          <Parameter name="Recording Activity" type="string" value="after"/>
          <Parameter name="Symbol subtype" type="unsignedInteger" value="1"/>
          <ListOfChannels>
            <ChannelSpec cn="CN=Root,Vector=TaskList[Parameter Estimation],Problem=Parameter Estimation,ParameterGroup=Experiment Set,ParameterGroup=Experiment_7,Vector=Fitted Points[0],Reference=Independent Value"/>
            <ChannelSpec cn="CN=Root,Vector=TaskList[Parameter Estimation],Problem=Parameter Estimation,ParameterGroup=Experiment Set,ParameterGroup=Experiment_7,Vector=Fitted Points[1],Reference=Measured Value"/>
          </ListOfChannels>
        </PlotItem>
        <PlotItem name="Experiment_7(Fitted Value)" type="Curve2D">
          <Parameter name="Color" type="string" value="#0000FF"/>
          <Parameter name="Line subtype" type="unsignedInteger" value="0"/>
          <Parameter name="Line type" type="unsignedInteger" value="0"/>
          <Parameter name="Line width" type="unsignedFloat" value="1"/>
          <Parameter name="Recording Activity" type="string" value="after"/>
          <Parameter name="Symbol subtype" type="unsignedInteger" value="0"/>
          <ListOfChannels>
            <ChannelSpec cn="CN=Root,Vector=TaskList[Parameter Estimation],Problem=Parameter Estimation,ParameterGroup=Experiment Set,ParameterGroup=Experiment_7,Vector=Fitted Points[0],Reference=Independent Value"/>
            <ChannelSpec cn="CN=Root,Vector=TaskList[Parameter Estimation],Problem=Parameter Estimation,ParameterGroup=Experiment Set,ParameterGroup=Experiment_7,Vector=Fitted Points[1],Reference=Fitted Value"/>
          </ListOfChannels>
        </PlotItem>
        <PlotItem name="Experiment_7(Weighted Error)" type="Curve2D">
          <Parameter name="Color" type="string" value="#0000FF"/>
          <Parameter name="Line subtype" type="unsignedInteger" value="0"/>
          <Parameter name="Line type" type="unsignedInteger" value="2"/>
          <Parameter name="Line width" type="unsignedFloat" value="1"/>
          <Parameter name="Recording Activity" type="string" value="after"/>
          <Parameter name="Symbol subtype" type="unsignedInteger" value="2"/>
          <ListOfChannels>
            <ChannelSpec cn="CN=Root,Vector=TaskList[Parameter Estimation],Problem=Parameter Estimation,ParameterGroup=Experiment Set,ParameterGroup=Experiment_7,Vector=Fitted Points[0],Reference=Independent Value"/>
            <ChannelSpec cn="CN=Root,Vector=TaskList[Parameter Estimation],Problem=Parameter Estimation,ParameterGroup=Experiment Set,ParameterGroup=Experiment_7,Vector=Fitted Points[1],Reference=Weighted Error"/>
          </ListOfChannels>
        </PlotItem>
        <PlotItem name="Experiment_8(Measured Value)" type="Curve2D">
          <Parameter name="Color" type="string" value="#00E600"/>
          <Parameter name="Line subtype" type="unsignedInteger" value="1"/>
          <Parameter name="Line type" type="unsignedInteger" value="3"/>
          <Parameter name="Line width" type="unsignedFloat" value="1"/>
          <Parameter name="Recording Activity" type="string" value="after"/>
          <Parameter name="Symbol subtype" type="unsignedInteger" value="1"/>
          <ListOfChannels>
            <ChannelSpec cn="CN=Root,Vector=TaskList[Parameter Estimation],Problem=Parameter Estimation,ParameterGroup=Experiment Set,ParameterGroup=Experiment_8,Vector=Fitted Points[0],Reference=Independent Value"/>
            <ChannelSpec cn="CN=Root,Vector=TaskList[Parameter Estimation],Problem=Parameter Estimation,ParameterGroup=Experiment Set,ParameterGroup=Experiment_8,Vector=Fitted Points[1],Reference=Measured Value"/>
          </ListOfChannels>
        </PlotItem>
        <PlotItem name="Experiment_8(Fitted Value)" type="Curve2D">
          <Parameter name="Color" type="string" value="#00E600"/>
          <Parameter name="Line subtype" type="unsignedInteger" value="0"/>
          <Parameter name="Line type" type="unsignedInteger" value="0"/>
          <Parameter name="Line width" type="unsignedFloat" value="1"/>
          <Parameter name="Recording Activity" type="string" value="after"/>
          <Parameter name="Symbol subtype" type="unsignedInteger" value="0"/>
          <ListOfChannels>
            <ChannelSpec cn="CN=Root,Vector=TaskList[Parameter Estimation],Problem=Parameter Estimation,ParameterGroup=Experiment Set,ParameterGroup=Experiment_8,Vector=Fitted Points[0],Reference=Independent Value"/>
            <ChannelSpec cn="CN=Root,Vector=TaskList[Parameter Estimation],Problem=Parameter Estimation,ParameterGroup=Experiment Set,ParameterGroup=Experiment_8,Vector=Fitted Points[1],Reference=Fitted Value"/>
          </ListOfChannels>
        </PlotItem>
        <PlotItem name="Experiment_8(Weighted Error)" type="Curve2D">
          <Parameter name="Color" type="string" value="#00E600"/>
          <Parameter name="Line subtype" type="unsignedInteger" value="0"/>
          <Parameter name="Line type" type="unsignedInteger" value="2"/>
          <Parameter name="Line width" type="unsignedFloat" value="1"/>
          <Parameter name="Recording Activity" type="string" value="after"/>
          <Parameter name="Symbol subtype" type="unsignedInteger" value="2"/>
          <ListOfChannels>
            <ChannelSpec cn="CN=Root,Vector=TaskList[Parameter Estimation],Problem=Parameter Estimation,ParameterGroup=Experiment Set,ParameterGroup=Experiment_8,Vector=Fitted Points[0],Reference=Independent Value"/>
            <ChannelSpec cn="CN=Root,Vector=TaskList[Parameter Estimation],Problem=Parameter Estimation,ParameterGroup=Experiment Set,ParameterGroup=Experiment_8,Vector=Fitted Points[1],Reference=Weighted Error"/>
          </ListOfChannels>
        </PlotItem>
        <PlotItem name="Experiment_9(Measured Value)" type="Curve2D">
          <Parameter name="Color" type="string" value="#00BEF0"/>
          <Parameter name="Line subtype" type="unsignedInteger" value="1"/>
          <Parameter name="Line type" type="unsignedInteger" value="3"/>
          <Parameter name="Line width" type="unsignedFloat" value="1"/>
          <Parameter name="Recording Activity" type="string" value="after"/>
          <Parameter name="Symbol subtype" type="unsignedInteger" value="1"/>
          <ListOfChannels>
            <ChannelSpec cn="CN=Root,Vector=TaskList[Parameter Estimation],Problem=Parameter Estimation,ParameterGroup=Experiment Set,ParameterGroup=Experiment_9,Vector=Fitted Points[0],Reference=Independent Value"/>
            <ChannelSpec cn="CN=Root,Vector=TaskList[Parameter Estimation],Problem=Parameter Estimation,ParameterGroup=Experiment Set,ParameterGroup=Experiment_9,Vector=Fitted Points[1],Reference=Measured Value"/>
          </ListOfChannels>
        </PlotItem>
        <PlotItem name="Experiment_9(Fitted Value)" type="Curve2D">
          <Parameter name="Color" type="string" value="#00BEF0"/>
          <Parameter name="Line subtype" type="unsignedInteger" value="0"/>
          <Parameter name="Line type" type="unsignedInteger" value="0"/>
          <Parameter name="Line width" type="unsignedFloat" value="1"/>
          <Parameter name="Recording Activity" type="string" value="after"/>
          <Parameter name="Symbol subtype" type="unsignedInteger" value="0"/>
          <ListOfChannels>
            <ChannelSpec cn="CN=Root,Vector=TaskList[Parameter Estimation],Problem=Parameter Estimation,ParameterGroup=Experiment Set,ParameterGroup=Experiment_9,Vector=Fitted Points[0],Reference=Independent Value"/>
            <ChannelSpec cn="CN=Root,Vector=TaskList[Parameter Estimation],Problem=Parameter Estimation,ParameterGroup=Experiment Set,ParameterGroup=Experiment_9,Vector=Fitted Points[1],Reference=Fitted Value"/>
          </ListOfChannels>
        </PlotItem>
        <PlotItem name="Experiment_9(Weighted Error)" type="Curve2D">
          <Parameter name="Color" type="string" value="#00BEF0"/>
          <Parameter name="Line subtype" type="unsignedInteger" value="0"/>
          <Parameter name="Line type" type="unsignedInteger" value="2"/>
          <Parameter name="Line width" type="unsignedFloat" value="1"/>
          <Parameter name="Recording Activity" type="string" value="after"/>
          <Parameter name="Symbol subtype" type="unsignedInteger" value="2"/>
          <ListOfChannels>
            <ChannelSpec cn="CN=Root,Vector=TaskList[Parameter Estimation],Problem=Parameter Estimation,ParameterGroup=Experiment Set,ParameterGroup=Experiment_9,Vector=Fitted Points[0],Reference=Independent Value"/>
            <ChannelSpec cn="CN=Root,Vector=TaskList[Parameter Estimation],Problem=Parameter Estimation,ParameterGroup=Experiment Set,ParameterGroup=Experiment_9,Vector=Fitted Points[1],Reference=Weighted Error"/>
          </ListOfChannels>
        </PlotItem>
        <PlotItem name="Experiment_10(Measured Value)" type="Curve2D">
          <Parameter name="Color" type="string" value="#F000FF"/>
          <Parameter name="Line subtype" type="unsignedInteger" value="1"/>
          <Parameter name="Line type" type="unsignedInteger" value="3"/>
          <Parameter name="Line width" type="unsignedFloat" value="1"/>
          <Parameter name="Recording Activity" type="string" value="after"/>
          <Parameter name="Symbol subtype" type="unsignedInteger" value="1"/>
          <ListOfChannels>
            <ChannelSpec cn="CN=Root,Vector=TaskList[Parameter Estimation],Problem=Parameter Estimation,ParameterGroup=Experiment Set,ParameterGroup=Experiment_10,Vector=Fitted Points[0],Reference=Independent Value"/>
            <ChannelSpec cn="CN=Root,Vector=TaskList[Parameter Estimation],Problem=Parameter Estimation,ParameterGroup=Experiment Set,ParameterGroup=Experiment_10,Vector=Fitted Points[1],Reference=Measured Value"/>
          </ListOfChannels>
        </PlotItem>
        <PlotItem name="Experiment_10(Fitted Value)" type="Curve2D">
          <Parameter name="Color" type="string" value="#F000FF"/>
          <Parameter name="Line subtype" type="unsignedInteger" value="0"/>
          <Parameter name="Line type" type="unsignedInteger" value="0"/>
          <Parameter name="Line width" type="unsignedFloat" value="1"/>
          <Parameter name="Recording Activity" type="string" value="after"/>
          <Parameter name="Symbol subtype" type="unsignedInteger" value="0"/>
          <ListOfChannels>
            <ChannelSpec cn="CN=Root,Vector=TaskList[Parameter Estimation],Problem=Parameter Estimation,ParameterGroup=Experiment Set,ParameterGroup=Experiment_10,Vector=Fitted Points[0],Reference=Independent Value"/>
            <ChannelSpec cn="CN=Root,Vector=TaskList[Parameter Estimation],Problem=Parameter Estimation,ParameterGroup=Experiment Set,ParameterGroup=Experiment_10,Vector=Fitted Points[1],Reference=Fitted Value"/>
          </ListOfChannels>
        </PlotItem>
        <PlotItem name="Experiment_10(Weighted Error)" type="Curve2D">
          <Parameter name="Color" type="string" value="#F000FF"/>
          <Parameter name="Line subtype" type="unsignedInteger" value="0"/>
          <Parameter name="Line type" type="unsignedInteger" value="2"/>
          <Parameter name="Line width" type="unsignedFloat" value="1"/>
          <Parameter name="Recording Activity" type="string" value="after"/>
          <Parameter name="Symbol subtype" type="unsignedInteger" value="2"/>
          <ListOfChannels>
            <ChannelSpec cn="CN=Root,Vector=TaskList[Parameter Estimation],Problem=Parameter Estimation,ParameterGroup=Experiment Set,ParameterGroup=Experiment_10,Vector=Fitted Points[0],Reference=Independent Value"/>
            <ChannelSpec cn="CN=Root,Vector=TaskList[Parameter Estimation],Problem=Parameter Estimation,ParameterGroup=Experiment Set,ParameterGroup=Experiment_10,Vector=Fitted Points[1],Reference=Weighted Error"/>
          </ListOfChannels>
        </PlotItem>
        <PlotItem name="Experiment_11(Measured Value)" type="Curve2D">
          <Parameter name="Color" type="string" value="#F0C800"/>
          <Parameter name="Line subtype" type="unsignedInteger" value="1"/>
          <Parameter name="Line type" type="unsignedInteger" value="3"/>
          <Parameter name="Line width" type="unsignedFloat" value="1"/>
          <Parameter name="Recording Activity" type="string" value="after"/>
          <Parameter name="Symbol subtype" type="unsignedInteger" value="1"/>
          <ListOfChannels>
            <ChannelSpec cn="CN=Root,Vector=TaskList[Parameter Estimation],Problem=Parameter Estimation,ParameterGroup=Experiment Set,ParameterGroup=Experiment_11,Vector=Fitted Points[0],Reference=Independent Value"/>
            <ChannelSpec cn="CN=Root,Vector=TaskList[Parameter Estimation],Problem=Parameter Estimation,ParameterGroup=Experiment Set,ParameterGroup=Experiment_11,Vector=Fitted Points[1],Reference=Measured Value"/>
          </ListOfChannels>
        </PlotItem>
        <PlotItem name="Experiment_11(Fitted Value)" type="Curve2D">
          <Parameter name="Color" type="string" value="#F0C800"/>
          <Parameter name="Line subtype" type="unsignedInteger" value="0"/>
          <Parameter name="Line type" type="unsignedInteger" value="0"/>
          <Parameter name="Line width" type="unsignedFloat" value="1"/>
          <Parameter name="Recording Activity" type="string" value="after"/>
          <Parameter name="Symbol subtype" type="unsignedInteger" value="0"/>
          <ListOfChannels>
            <ChannelSpec cn="CN=Root,Vector=TaskList[Parameter Estimation],Problem=Parameter Estimation,ParameterGroup=Experiment Set,ParameterGroup=Experiment_11,Vector=Fitted Points[0],Reference=Independent Value"/>
            <ChannelSpec cn="CN=Root,Vector=TaskList[Parameter Estimation],Problem=Parameter Estimation,ParameterGroup=Experiment Set,ParameterGroup=Experiment_11,Vector=Fitted Points[1],Reference=Fitted Value"/>
          </ListOfChannels>
        </PlotItem>
        <PlotItem name="Experiment_11(Weighted Error)" type="Curve2D">
          <Parameter name="Color" type="string" value="#F0C800"/>
          <Parameter name="Line subtype" type="unsignedInteger" value="0"/>
          <Parameter name="Line type" type="unsignedInteger" value="2"/>
          <Parameter name="Line width" type="unsignedFloat" value="1"/>
          <Parameter name="Recording Activity" type="string" value="after"/>
          <Parameter name="Symbol subtype" type="unsignedInteger" value="2"/>
          <ListOfChannels>
            <ChannelSpec cn="CN=Root,Vector=TaskList[Parameter Estimation],Problem=Parameter Estimation,ParameterGroup=Experiment Set,ParameterGroup=Experiment_11,Vector=Fitted Points[0],Reference=Independent Value"/>
            <ChannelSpec cn="CN=Root,Vector=TaskList[Parameter Estimation],Problem=Parameter Estimation,ParameterGroup=Experiment Set,ParameterGroup=Experiment_11,Vector=Fitted Points[1],Reference=Weighted Error"/>
          </ListOfChannels>
        </PlotItem>
        <PlotItem name="Experiment_12(Measured Value)" type="Curve2D">
          <Parameter name="Color" type="string" value="#FF0000"/>
          <Parameter name="Line subtype" type="unsignedInteger" value="1"/>
          <Parameter name="Line type" type="unsignedInteger" value="3"/>
          <Parameter name="Line width" type="unsignedFloat" value="1"/>
          <Parameter name="Recording Activity" type="string" value="after"/>
          <Parameter name="Symbol subtype" type="unsignedInteger" value="1"/>
          <ListOfChannels>
            <ChannelSpec cn="CN=Root,Vector=TaskList[Parameter Estimation],Problem=Parameter Estimation,ParameterGroup=Experiment Set,ParameterGroup=Experiment_12,Vector=Fitted Points[0],Reference=Independent Value"/>
            <ChannelSpec cn="CN=Root,Vector=TaskList[Parameter Estimation],Problem=Parameter Estimation,ParameterGroup=Experiment Set,ParameterGroup=Experiment_12,Vector=Fitted Points[1],Reference=Measured Value"/>
          </ListOfChannels>
        </PlotItem>
        <PlotItem name="Experiment_12(Fitted Value)" type="Curve2D">
          <Parameter name="Color" type="string" value="#FF0000"/>
          <Parameter name="Line subtype" type="unsignedInteger" value="0"/>
          <Parameter name="Line type" type="unsignedInteger" value="0"/>
          <Parameter name="Line width" type="unsignedFloat" value="1"/>
          <Parameter name="Recording Activity" type="string" value="after"/>
          <Parameter name="Symbol subtype" type="unsignedInteger" value="0"/>
          <ListOfChannels>
            <ChannelSpec cn="CN=Root,Vector=TaskList[Parameter Estimation],Problem=Parameter Estimation,ParameterGroup=Experiment Set,ParameterGroup=Experiment_12,Vector=Fitted Points[0],Reference=Independent Value"/>
            <ChannelSpec cn="CN=Root,Vector=TaskList[Parameter Estimation],Problem=Parameter Estimation,ParameterGroup=Experiment Set,ParameterGroup=Experiment_12,Vector=Fitted Points[1],Reference=Fitted Value"/>
          </ListOfChannels>
        </PlotItem>
        <PlotItem name="Experiment_12(Weighted Error)" type="Curve2D">
          <Parameter name="Color" type="string" value="#FF0000"/>
          <Parameter name="Line subtype" type="unsignedInteger" value="0"/>
          <Parameter name="Line type" type="unsignedInteger" value="2"/>
          <Parameter name="Line width" type="unsignedFloat" value="1"/>
          <Parameter name="Recording Activity" type="string" value="after"/>
          <Parameter name="Symbol subtype" type="unsignedInteger" value="2"/>
          <ListOfChannels>
            <ChannelSpec cn="CN=Root,Vector=TaskList[Parameter Estimation],Problem=Parameter Estimation,ParameterGroup=Experiment Set,ParameterGroup=Experiment_12,Vector=Fitted Points[0],Reference=Independent Value"/>
            <ChannelSpec cn="CN=Root,Vector=TaskList[Parameter Estimation],Problem=Parameter Estimation,ParameterGroup=Experiment Set,ParameterGroup=Experiment_12,Vector=Fitted Points[1],Reference=Weighted Error"/>
          </ListOfChannels>
        </PlotItem>
        <PlotItem name="Experiment_13(Measured Value)" type="Curve2D">
          <Parameter name="Color" type="string" value="#0000FF"/>
          <Parameter name="Line subtype" type="unsignedInteger" value="1"/>
          <Parameter name="Line type" type="unsignedInteger" value="3"/>
          <Parameter name="Line width" type="unsignedFloat" value="1"/>
          <Parameter name="Recording Activity" type="string" value="after"/>
          <Parameter name="Symbol subtype" type="unsignedInteger" value="1"/>
          <ListOfChannels>
            <ChannelSpec cn="CN=Root,Vector=TaskList[Parameter Estimation],Problem=Parameter Estimation,ParameterGroup=Experiment Set,ParameterGroup=Experiment_13,Vector=Fitted Points[0],Reference=Independent Value"/>
            <ChannelSpec cn="CN=Root,Vector=TaskList[Parameter Estimation],Problem=Parameter Estimation,ParameterGroup=Experiment Set,ParameterGroup=Experiment_13,Vector=Fitted Points[1],Reference=Measured Value"/>
          </ListOfChannels>
        </PlotItem>
        <PlotItem name="Experiment_13(Fitted Value)" type="Curve2D">
          <Parameter name="Color" type="string" value="#0000FF"/>
          <Parameter name="Line subtype" type="unsignedInteger" value="0"/>
          <Parameter name="Line type" type="unsignedInteger" value="0"/>
          <Parameter name="Line width" type="unsignedFloat" value="1"/>
          <Parameter name="Recording Activity" type="string" value="after"/>
          <Parameter name="Symbol subtype" type="unsignedInteger" value="0"/>
          <ListOfChannels>
            <ChannelSpec cn="CN=Root,Vector=TaskList[Parameter Estimation],Problem=Parameter Estimation,ParameterGroup=Experiment Set,ParameterGroup=Experiment_13,Vector=Fitted Points[0],Reference=Independent Value"/>
            <ChannelSpec cn="CN=Root,Vector=TaskList[Parameter Estimation],Problem=Parameter Estimation,ParameterGroup=Experiment Set,ParameterGroup=Experiment_13,Vector=Fitted Points[1],Reference=Fitted Value"/>
          </ListOfChannels>
        </PlotItem>
        <PlotItem name="Experiment_13(Weighted Error)" type="Curve2D">
          <Parameter name="Color" type="string" value="#0000FF"/>
          <Parameter name="Line subtype" type="unsignedInteger" value="0"/>
          <Parameter name="Line type" type="unsignedInteger" value="2"/>
          <Parameter name="Line width" type="unsignedFloat" value="1"/>
          <Parameter name="Recording Activity" type="string" value="after"/>
          <Parameter name="Symbol subtype" type="unsignedInteger" value="2"/>
          <ListOfChannels>
            <ChannelSpec cn="CN=Root,Vector=TaskList[Parameter Estimation],Problem=Parameter Estimation,ParameterGroup=Experiment Set,ParameterGroup=Experiment_13,Vector=Fitted Points[0],Reference=Independent Value"/>
            <ChannelSpec cn="CN=Root,Vector=TaskList[Parameter Estimation],Problem=Parameter Estimation,ParameterGroup=Experiment Set,ParameterGroup=Experiment_13,Vector=Fitted Points[1],Reference=Weighted Error"/>
          </ListOfChannels>
        </PlotItem>
        <PlotItem name="Experiment_14(Measured Value)" type="Curve2D">
          <Parameter name="Color" type="string" value="#00E600"/>
          <Parameter name="Line subtype" type="unsignedInteger" value="1"/>
          <Parameter name="Line type" type="unsignedInteger" value="3"/>
          <Parameter name="Line width" type="unsignedFloat" value="1"/>
          <Parameter name="Recording Activity" type="string" value="after"/>
          <Parameter name="Symbol subtype" type="unsignedInteger" value="1"/>
          <ListOfChannels>
            <ChannelSpec cn="CN=Root,Vector=TaskList[Parameter Estimation],Problem=Parameter Estimation,ParameterGroup=Experiment Set,ParameterGroup=Experiment_14,Vector=Fitted Points[0],Reference=Independent Value"/>
            <ChannelSpec cn="CN=Root,Vector=TaskList[Parameter Estimation],Problem=Parameter Estimation,ParameterGroup=Experiment Set,ParameterGroup=Experiment_14,Vector=Fitted Points[1],Reference=Measured Value"/>
          </ListOfChannels>
        </PlotItem>
        <PlotItem name="Experiment_14(Fitted Value)" type="Curve2D">
          <Parameter name="Color" type="string" value="#00E600"/>
          <Parameter name="Line subtype" type="unsignedInteger" value="0"/>
          <Parameter name="Line type" type="unsignedInteger" value="0"/>
          <Parameter name="Line width" type="unsignedFloat" value="1"/>
          <Parameter name="Recording Activity" type="string" value="after"/>
          <Parameter name="Symbol subtype" type="unsignedInteger" value="0"/>
          <ListOfChannels>
            <ChannelSpec cn="CN=Root,Vector=TaskList[Parameter Estimation],Problem=Parameter Estimation,ParameterGroup=Experiment Set,ParameterGroup=Experiment_14,Vector=Fitted Points[0],Reference=Independent Value"/>
            <ChannelSpec cn="CN=Root,Vector=TaskList[Parameter Estimation],Problem=Parameter Estimation,ParameterGroup=Experiment Set,ParameterGroup=Experiment_14,Vector=Fitted Points[1],Reference=Fitted Value"/>
          </ListOfChannels>
        </PlotItem>
        <PlotItem name="Experiment_14(Weighted Error)" type="Curve2D">
          <Parameter name="Color" type="string" value="#00E600"/>
          <Parameter name="Line subtype" type="unsignedInteger" value="0"/>
          <Parameter name="Line type" type="unsignedInteger" value="2"/>
          <Parameter name="Line width" type="unsignedFloat" value="1"/>
          <Parameter name="Recording Activity" type="string" value="after"/>
          <Parameter name="Symbol subtype" type="unsignedInteger" value="2"/>
          <ListOfChannels>
[truncated: 409,963 more chars]
